# Supplementary material for: DEAD-box helicase intrinsically disordered domains and structural dynamics of HIV-1 RNA are required to reveal DDX3X catalytic efficiency
Source: Nucleic Acids Res. 2025 Aug 28;53(16):gkaf834. doi: 10.1093/nar/gkaf834 (PMC12392093; doi:10.1093/nar/gkaf834)
Supplement: gkaf834_Supplemental_Files [file gkaf834_supplemental_files.zip]

Archive with 5 entries (5 files):
- S4.sto
- S5.sto
- supplementary_material.pdf
- Table_S1.xlsx
- Table_S2.xlsx
