# Supplementary material for: DEAD-box helicase intrinsically disordered domains and structural dynamics of HIV-1 RNA are required to reveal DDX3X catalytic efficiency
Source: Nucleic Acids Res. 2025 Aug 28;53(16):gkaf834. doi: 10.1093/nar/gkaf834 (PMC12392093; doi:10.1093/nar/gkaf834)
Supplement: gkaf834_Supplemental_Files [file gkaf834_supplemental_files.zip › S4.sto]

# STOCKHOLM 1.0
PNL4.3          GUGCCCGUCUG-UUGUGUGAUCUCUCGACGCA-GG-ACUCGGCUUGCUGAA------GCGCGCACCGGCAAGAGGCGAGG--GGCAA----GGAGAGAG-AUGGGUGCUUUUGUGCCCGUCUG-UUGUGUGAUCUCUCGACGCA-GG-ACUCGGCUUGCUGAA------GCGCGCACCGGCAAGAGGCGAGG--GGCAA----GGAGAGAG-AUGGGUGC
B.FR.83.HXB2_LAI_IIIB_BRU.K03455          GUGCCCGUCUG-UUGUGUG-UCUCUCGACGCA-GG-ACUCGGCUUGCUGAA------GCGCGCA-CGGCAAGAGGCGAGG--GGCAA----GGAGAGAG-AUGGGUGCUUUUGUGCCCGUCUG-UUGUGUG-UCUCUCGACGCA-GG-ACUCGGCUUGCUGAA------GCGCGCA-CGGCAAGAGGCGAGG--GGCAA----GGAGAGAG-AUGGGUGC
A1...CONSENSUS_A1.          GUGCCCGUCUG-UUGUUUG-UCUCUCGACGCA-GG-ACUCGGCUUGCUGAA-----GGUGCACA-CAGCAAGAGGCGAGA--GGCAA----GGAGAGAG-AUGGGUGCUUUUGUGCCCGUCUG-UUGUUUG-UCUCUCGACGCA-GG-ACUCGGCUUGCUGAA-----GGUGCACA-CAGCAAGAGGCGAGA--GGCAA----GGAGAGAG-AUGGGUGC
A1.KE.94.Q23_17.AF004885          GUGCCCGUCUG-UUGUGUG-UCUCUCGACGCA-GG-ACUCGGCUUGCUGA------GGUGCACA-CAGCAAGAGGCGAG---AGCAA----GGAGAGAG-AUGGGUGCUUUUGUGCCCGUCUG-UUGUGUG-UCUCUCGACGCA-GG-ACUCGGCUUGCUGA------GGUGCACA-CAGCAAGAGGCGAG---AGCAA----GGAGAGAG-AUGGGUGC
A4.CD.97.97CD_KCC2.AM000053          GUGCCCGUCUG-UUGUGUG-UCUCUCGACGCA-GG-ACUCGGCUUGCUGA------GGUGCACA-CAGCAAGAGGCGAG--AG-CAA----GGAGAGAG-AUGGGUGCUUUUGUGCCCGUCUG-UUGUGUG-UCUCUCGACGCA-GG-ACUCGGCUUGCUGA------GGUGCACA-CAGCAAGAGGCGAG--AG-CAA----GGAGAGAG-AUGGGUGC
A6.BY.13.PV85.KT983615          --GCCCGUUUG-UUGUGUG--CUCUCGACGCA-GG-ACUCGGCUUGCUGA------GGUGCACA-CAGCAAGAGGCGAGGGGAGCAA----GGAGAGAG-AUGGGUGCUUU--UGCCCGUUUG-UUGUGUG--CUCUCGACGCA-GG-ACUCGGCUUGCUGA------GGUGCACA-CAGCAAGAGGCGAGGGGAGCAA----GGAGAGAG-AUGGGUGC
A6.IT.02.60000.EU861977          GUGCCCGUCUG-UUGUGUR-UCUCUCGACGCA-GG-ACUCGGCUUGCUGA------GGUGCACA-CAGCAAGAGGCGAG--AGGCAA----GGAGAGAG-AUGGGUGCUUUUGUGCCCGUCUG-UUGUGUR-UCUCUCGACGCA-GG-ACUCGGCUUGCUGA------GGUGCACA-CAGCAAGAGGCGAG--AGGCAA----GGAGAGAG-AUGGGUGC
A6.UA.00.98UA0116.AF413987          GUGCCCGUCUG-UUGUAUG-UCUCUCGACGCA-GG-ACUCGGCUUGCUGA------GGUGCACA-CAGCAAGAGGCGAG--AG-CAA----GGAGAGAG-AUGGGUGCUUUUGUGCCCGUCUG-UUGUAUG-UCUCUCGACGCA-GG-ACUCGGCUUGCUGA------GGUGCACA-CAGCAAGAGGCGAG--AG-CAA----GGAGAGAG-AUGGGUGC
A8.CV.10.CV.10.126.MW353967          GUGCCCGUCUG-UUGUGUA-UCUCUCGACGCA-GG-ACUCGGCUUGCUGAG------GUGCACA-CAGCGAGUGGCGAG---AGCAA----GGAGAGAG-AUGGGUGCUUUUGUGCCCGUCUG-UUGUGUA-UCUCUCGACGCA-GG-ACUCGGCUUGCUGAG------GUGCACA-CAGCGAGUGGCGAG---AGCAA----GGAGAGAG-AUGGGUGC
B...CONSENSUS_B.          GUGCCCGUCUG-UUGUGUG-UCUCUCGACGCA-GG-ACUCGGCUUGCUGAA------GCGCGCA-CGGCAAGAGGCGAGG--GGCAA----GGAGAGAG-AUGGGUGCUUUUGUGCCCGUCUG-UUGUGUG-UCUCUCGACGCA-GG-ACUCGGCUUGCUGAA------GCGCGCA-CGGCAAGAGGCGAGG--GGCAA----GGAGAGAG-AUGGGUGC
B.NL.99.671_99T12.AY423381          GUGCCCGUCUG-UUAUGUG-UCUCUCGACGCA-GG-ACUCGGCUUGCUGAAGAAGAAGCGCGCG-CGGCAAGAGGCGAGG--GGCAA----GGAGAGAG-AUGGGUGCUUUUGUGCCCGUCUG-UUAUGUG-UCUCUCGACGCA-GG-ACUCGGCUUGCUGAAGAAGAAGCGCGCG-CGGCAAGAGGCGAGG--GGCAA----GGAGAGAG-AUGGGUGC
C...CONSENSUS_C.          GUGCCCGUCUG-UUGUGUGGUCUCUCGACGCA-GG-ACUCGGCUUGCUGAA------GUGCACU-CGGCAAGAGGCGAG---AGCAA----GGAGAGAG-AUGGGUGCUUUUGUGCCCGUCUG-UUGUGUGGUCUCUCGACGCA-GG-ACUCGGCUUGCUGAA------GUGCACU-CGGCAAGAGGCGAG---AGCAA----GGAGAGAG-AUGGGUGC
D.CD.83.ELI.K03454          GUGCCCGUCUG-UUGUGUG-UCUCUCGACGCA-GG-ACUCGGCUUGCUGAA------GCGCGCA-CGGCAAGAGGCGAGG--GGCAA----GGAGAGAG-AUGGGUGCUUUUGUGCCCGUCUG-UUGUGUG-UCUCUCGACGCA-GG-ACUCGGCUUGCUGAA------GCGCGCA-CGGCAAGAGGCGAGG--GGCAA----GGAGAGAG-AUGGGUGC
D...CONSENSUS_D.          GUGCCCGUCUG-UUGUGUG-UCUCUCGACGCA-GG-ACUCGGCUUGCUGAAA-----GCGCGCA-CGGCAAGAGGCGAGG--GGCAA----GGAGAGAG-AUGGGUGCUUUUGUGCCCGUCUG-UUGUGUG-UCUCUCGACGCA-GG-ACUCGGCUUGCUGAAA-----GCGCGCA-CGGCAAGAGGCGAGG--GGCAA----GGAGAGAG-AUGGGUGC
F1...CONSENSUS_F1.          GUGCCCGUCUG-UUGUGUG-UCUCUCGACGCA-GG-ACUCGGCUUGCUGAA------GUGCACA-CGGCAAGAGGCGAGA---GCAA----GGAGAGAG-AUGGGUGCUUUUGUGCCCGUCUG-UUGUGUG-UCUCUCGACGCA-GG-ACUCGGCUUGCUGAA------GUGCACA-CGGCAAGAGGCGAGA---GCAA----GGAGAGAG-AUGGGUGC
G.BE.96.DRCBL.AF084936          GUGCCCGUCUG-UUGUGUG-UCUCUCGACGCA-GG-ACUCGGCUUGCUGA------GGUGCACA-CAGCAAGAGGCGAG---AGCAA----GGAGAGAG-AUGGGUGCUUUUGUGCCCGUCUG-UUGUGUG-UCUCUCGACGCA-GG-ACUCGGCUUGCUGA------GGUGCACA-CAGCAAGAGGCGAG---AGCAA----GGAGAGAG-AUGGGUGC
G...CONSENSUS_G.          GUGCCCGUCUG-UUGUGUG-UCUCUCGACGCA-GG-ACUCGGCUUGCUGA------GGUGCACA-CAGCAAGAGGCGAG---AGCAA----GGAGAGAG-AUGGGUGCUUUUGUGCCCGUCUG-UUGUGUG-UCUCUCGACGCA-GG-ACUCGGCUUGCUGA------GGUGCACA-CAGCAAGAGGCGAG---AGCAA----GGAGAGAG-AUGGGUGC
H.GB.00.00GBAC4001.FJ711703          GUGCCCGUCUG-UUGUGUG-UCUCUCGACGCA-GG-ACUCGGCUUGCUGA-------GUGCACA-CGGCAAGAGGCGAGG--GGCAA----GGAGAGAG-AUGGGUGCUUUUGUGCCCGUCUG-UUGUGUG-UCUCUCGACGCA-GG-ACUCGGCUUGCUGA-------GUGCACA-CGGCAAGAGGCGAGG--GGCAA----GGAGAGAG-AUGGGUGC
J.CM.04.04CMU11421.GU237072          GUGCCCGUCUG-UUGUGUG-UCUCUCGACGCA-GG-ACUCGGCUUGCUGAA------GUGCACA-CAGCAAGAGGCGAG---AGCAA----GGAGAGAG-AUGGGUGCUUUUGUGCCCGUCUG-UUGUGUG-UCUCUCGACGCA-GG-ACUCGGCUUGCUGAA------GUGCACA-CAGCAAGAGGCGAG---AGCAA----GGAGAGAG-AUGGGUGC
J...CONSENSUS_J.          GUGCCCGUCUG-UUGUGUG-UCUCUCGACGCA-GG-ACUCGGCUUGCUGAA------GUGCACA-CGGCAAGAGGCGAGG--GGCAA----GGAGAGAG-AUGGGUGCUUUUGUGCCCGUCUG-UUGUGUG-UCUCUCGACGCA-GG-ACUCGGCUUGCUGAA------GUGCACA-CGGCAAGAGGCGAGG--GGCAA----GGAGAGAG-AUGGGUGC
01_AE...CONSENSUS_01_AE.          GUGCCCGUCUGUGUUA-GG-UCUCUCGACGCA--GGACUCGGCUUGCUGA------GGUGCACAGCAGCAAGAGGCGAA--GAGCAA----GGAGAGAG-AUGGGUGCUUUUGUGCCCGUCUGUGUUA-GG-UCUCUCGACGCA--GGACUCGGCUUGCUGA------GGUGCACAGCAGCAAGAGGCGAA--GAGCAA----GGAGAGAG-AUGGGUGC
01_AE.TH.90.CM240.U54771          GUGCCCGUCUGUGUUA-GG-UCUCUCGACGCA--GGACUCGGCUUGCUGA------GGUGCACA-CAGCAAGAGGCGA---GAGCAA----GGAGAGAG-AUGGGUGCUUUUGUGCCCGUCUGUGUUA-GG-UCUCUCGACGCA--GGACUCGGCUUGCUGA------GGUGCACA-CAGCAAGAGGCGA---GAGCAA----GGAGAGAG-AUGGGUGC
02_AG...CONSENSUS_02_AG.          GUGCCCGUCUG-UUGUGUG-UCUCUCGACGCA-GGGACUCGGCUUGCUGA------GGUGCACA-CAGCAAGAGGCGA---GAGCAA----GGAGAGAG-AUGGGUGCUUUUGUGCCCGUCUG-UUGUGUG-UCUCUCGACGCA-GGGACUCGGCUUGCUGA------GGUGCACA-CAGCAAGAGGCGA---GAGCAA----GGAGAGAG-AUGGGUGC
02_AG.NG.x.IBNG.L39106          GUGCCCGUCUGAUUGUGUG-UCUCUCGACGCA-AGGACUCGGCUUGCUGA------GGUGCGCA-CAGCAAGAGGCGA---GAGCAA----GGAGAGAG-AUGGGUGCUUUUGUGCCCGUCUGAUUGUGUG-UCUCUCGACGCA-AGGACUCGGCUUGCUGA------GGUGCGCA-CAGCAAGAGGCGA---GAGCAA----GGAGAGAG-AUGGGUGC
03_A6B...CONSENSUS_03_A6B.          GUGCCCGUCUG-UUGUAUG-UCUCUCGACGCA-GG-ACUCGGCUUGCUGA------GGUGCACA-CAGCAAGAGGCGAG--AG-CAA----GGAGAGAG-AUGGGUGCUUUUGUGCCCGUCUG-UUGUAUG-UCUCUCGACGCA-GG-ACUCGGCUUGCUGA------GGUGCACA-CAGCAAGAGGCGAG--AG-CAA----GGAGAGAG-AUGGGUGC
06_cpx.AU.96.BFP90.AF064699          GUGCCCGUCUG-UUGUGUG-UCUCUCGACGCA-GG-ACUCGGCUUGCUGA------GGUGCACA-CAGCAAGAGGCGAG---AGCAA----GGAGAGAG-AUGGGUGCUUUUGUGCCCGUCUG-UUGUGUG-UCUCUCGACGCA-GG-ACUCGGCUUGCUGA------GGUGCACA-CAGCAAGAGGCGAG---AGCAA----GGAGAGAG-AUGGGUGC
06_cpx...CONSENSUS_06_cpx.          GUGCCCGUCUG-UUGUGUG-UCUCUCGACGCA-GG-ACUCGGCUUGCUGA------GGUGCACA-CAGCAAGAGGCGAG---AGCAA----GGAGAGAG-AUGGGUGCUUUUGUGCCCGUCUG-UUGUGUG-UCUCUCGACGCA-GG-ACUCGGCUUGCUGA------GGUGCACA-CAGCAAGAGGCGAG---AGCAA----GGAGAGAG-AUGGGUGC
07_BC...CONSENSUS_07_BC.          GUGCCCGUCUG-UUGUGUG-UCUCUCGACGCA-GG-ACUCGGCUUGCUGAA------GUGCACU-CGGCAAGAGGCGAG---AGCAA----GGAGAGAG-AUGGGUGCUUUUGUGCCCGUCUG-UUGUGUG-UCUCUCGACGCA-GG-ACUCGGCUUGCUGAA------GUGCACU-CGGCAAGAGGCGAG---AGCAA----GGAGAGAG-AUGGGUGC
08_BC...CONSENSUS_08_BC.          GUGCCCGUCUA-UUGUGUG-UCUCUCGACGCA-GG-ACUCGGCUUGCUGAA------GUGCACU-CGGCAAGAGGCGAG---AGCAA----GGAGAGAG-AUGGGUGCUUUUGUGCCCGUCUA-UUGUGUG-UCUCUCGACGCA-GG-ACUCGGCUUGCUGAA------GUGCACU-CGGCAAGAGGCGAG---AGCAA----GGAGAGAG-AUGGGUGC
09_cpx...CONSENSUS_09_cpx.          GUGCCCGUCUG-UUGUGUG-UCUCUCGACGCA-GG-ACUCGGCUUGCUGA------GGUGCACG-CAGCAAGAGGCGAG---AGCAA----GGAGAGAG-AUGGGUGCUUUUGUGCCCGUCUG-UUGUGUG-UCUCUCGACGCA-GG-ACUCGGCUUGCUGA------GGUGCACG-CAGCAAGAGGCGAG---AGCAA----GGAGAGAG-AUGGGUGC
11_cpx...CONSENSUS_11_cpx.          GUGCCCGUCUG-UUGUGUG-UCUCUCGACGCA-GG-ACUCGGCUUGCUGAG------GUGCACA-CAGCAAGAGGCGAGA---GCAA----GGAGAGAG-AUGGGUGCUUUUGUGCCCGUCUG-UUGUGUG-UCUCUCGACGCA-GG-ACUCGGCUUGCUGAG------GUGCACA-CAGCAAGAGGCGAGA---GCAA----GGAGAGAG-AUGGGUGC
122_BF1.ES.11.GA099170.OL982312          GUGCCCGUCUG-UUGUGUG-UCUCUUGACGCA-GG-ACUCGGCUUGCUGAA------GCGCGCA-CAGCAAGAGGCGAGG--GGCAA----GGAGAGAG-AUGGGUGCUUUUGUGCCCGUCUG-UUGUGUG-UCUCUUGACGCA-GG-ACUCGGCUUGCUGAA------GCGCGCA-CAGCAAGAGGCGAGG--GGCAA----GGAGAGAG-AUGGGUGC
124_cpx.AO.09.ANG.44.ON962803          GUGCCCGUCUG-UUGUGUG-UCUCUUGACGCA--GGACUCGGCUUGCUGA------GGUGCACA-CAGCAAGAGGCGA---GAGCAA----GGAGAGAG-AUGGGUGCUUUUGUGCCCGUCUG-UUGUGUG-UCUCUUGACGCA--GGACUCGGCUUGCUGA------GGUGCACA-CAGCAAGAGGCGA---GAGCAA----GGAGAGAG-AUGGGUGC
12_BF.AR.99.ARMA159.AF385936          GUGCCCAUUUG-UUGUGUG-UCUCUCGACGCA-GG-ACUCGGCUUGCUGAA------GCGCGCA-CGGCAAGAGGCGAGA--GGCAA----GGAGAGAG-AUGGGUGCUUUUGUGCCCAUUUG-UUGUGUG-UCUCUCGACGCA-GG-ACUCGGCUUGCUGAA------GCGCGCA-CGGCAAGAGGCGAGA--GGCAA----GGAGAGAG-AUGGGUGC
132_94B.FR.21.60FR0321_MW95FOBV.ON901787          GUGCCCGUCUG-UUGUUUG-UCUCUCGACGCA-CGGACUCGGCUUGCUGA------GGUGCACA-CAGCAAGAGGCGA---GAGCAA----GGAGAGAG-AUGGGUGCUUUUGUGCCCGUCUG-UUGUUUG-UCUCUCGACGCA-CGGACUCGGCUUGCUGA------GGUGCACA-CAGCAAGAGGCGA---GAGCAA----GGAGAGAG-AUGGGUGC
133_A6B.RU.18.KRS12_1.OP056069          GUGCCCGUCUG-UUGUUUG-UCUCUCGACGCA-GG-ACUCGGCUUGCUGA------GGUGCACA-CAGCAAGAGGCGAG--AG-CAA----GGAGAGAG-AUGGGUGCUUUUGUGCCCGUCUG-UUGUUUG-UCUCUCGACGCA-GG-ACUCGGCUUGCUGA------GGUGCACA-CAGCAAGAGGCGAG--AG-CAA----GGAGAGAG-AUGGGUGC
134_0107.CN.21.21ZT272.OQ747186          GUGCCCAUCUGUGUUA-GG-UCUCUCGACGCA--GGACUCGGCUUGCUGA------GGUGCACA-CAGCAAGAGGCGA---GAGCAA----GGAGAGAG-AUGGGUGCUUUUGUGCCCAUCUGUGUUA-GG-UCUCUCGACGCA--GGACUCGGCUUGCUGA------GGUGCACA-CAGCAAGAGGCGA---GAGCAA----GGAGAGAG-AUGGGUGC
13_cpx...CONSENSUS_13_cpx.          GUGCCCGUCUG-UUGUGUG-UCUCUCGACGCA-GG-ACUCGGCUUGCUGA-------GCGCGCA-CAGCAAGAGGCGAGG--GGCAA----GGAGAGAG-AUGGGUGCUUUUGUGCCCGUCUG-UUGUGUG-UCUCUCGACGCA-GG-ACUCGGCUUGCUGA-------GCGCGCA-CAGCAAGAGGCGAGG--GGCAA----GGAGAGAG-AUGGGUGC
140_0107.CN.20.2020.7_HB010104_FLG_1.OQ749391          GUGCCCAUCUGUGUUA-GG-UCUCUCGACGCA--GGACUCGGCUUGCUGA------GGUGCACA-CAGCAAGAGGCGA---GAGCAA----GGAGAGAG-AUGGGUGCUUUUGUGCCCAUCUGUGUUA-GG-UCUCUCGACGCA--GGACUCGGCUUGCUGA------GGUGCACA-CAGCAAGAGGCGA---GAGCAA----GGAGAGAG-AUGGGUGC
14_BG...CONSENSUS_14_BG.          GUGCCCGUCUG-UUGUGUG-UCUCUCGACGCA-GG-ACUCGGCUUGCUGAA-----GGUGCACA-CAGCAAGAGGCGAG---AGCAA----GGAGAGAG-AUGGGUGCUUUUGUGCCCGUCUG-UUGUGUG-UCUCUCGACGCA-GG-ACUCGGCUUGCUGAA-----GGUGCACA-CAGCAAGAGGCGAG---AGCAA----GGAGAGAG-AUGGGUGC
155_0755.CN.21.ZLQ05826.OR570894          ---CCCGUCUGUGUUA-GG-UCUCUCGACGCA--GGACUCGGCUUGCUGA------GGUGCACA-CAGCAAGAGGCGA---GAGCAA----GGAGAGAG-AUGGGUGCUUUU---CCCGUCUGUGUUA-GG-UCUCUCGACGCA--GGACUCGGCUUGCUGA------GGUGCACA-CAGCAAGAGGCGA---GAGCAA----GGAGAGAG-AUGGGUGC
19_cpx...CONSENSUS_19_cpx.          GUGCCCGUCUG-UUGUGUG-UCUCUCGACGCA-GG-ACUCGGCUUGCUGA------AGUGCGCA-CGGCAAGAGGCGAG--AGGCAA----GGAGAGAG-AUGGGUGCUUUUGUGCCCGUCUG-UUGUGUG-UCUCUCGACGCA-GG-ACUCGGCUUGCUGA------AGUGCGCA-CGGCAAGAGGCGAG--AGGCAA----GGAGAGAG-AUGGGUGC
20_BG...CONSENSUS_20_BG.          GUGCCCGUCUG-UUGUGUG-UCUCUCGACGCA-GG-ACUCGGCUUGCUGA------GGUGCACA-CAGCAAGAGGCGAG---AGCAA----GGAGAGAG-AUGGGUGCUUUUGUGCCCGUCUG-UUGUGUG-UCUCUCGACGCA-GG-ACUCGGCUUGCUGA------GGUGCACA-CAGCAAGAGGCGAG---AGCAA----GGAGAGAG-AUGGGUGC
20_BG.CU.99.Cu103.AY586545          GUGCCCGUCUG-UUGUGUG-UCUCUCGACGCA-GG-ACUCGGCUUGCUGA------GGUGCACA-CAGCAAGAGGCGAG---AGCAA----GGAGAGAG-AUGGGUGCUUUUGUGCCCGUCUG-UUGUGUG-UCUCUCGACGCA-GG-ACUCGGCUUGCUGA------GGUGCACA-CAGCAAGAGGCGAG---AGCAA----GGAGAGAG-AUGGGUGC
24_BG.ES.08.X2456_2.FJ670526          GUGCCCGUCUG-UUGUGUG-UCUCUCGACGCA-GG-ACUCGGCUUGCUGA------GGUGCACA-CAGCAAGAGGCGAGG--AGCAA----GGAGAGAG-AUGGGUGCUUUUGUGCCCGUCUG-UUGUGUG-UCUCUCGACGCA-GG-ACUCGGCUUGCUGA------GGUGCACA-CAGCAAGAGGCGAGG--AGCAA----GGAGAGAG-AUGGGUGC
26_A5U.CD.02.02CD_MBTB047.FM877782          GUGCCCGUCUG-UUGUGUG--CUCUCGACGCA-GG-ACUCGGCUUGCUGA-------GUGCACA-CAGCAAGAGGCGAG--GAGCAA----GGAGAGAG-AUGGGUGCUUUUGUGCCCGUCUG-UUGUGUG--CUCUCGACGCA-GG-ACUCGGCUUGCUGA-------GUGCACA-CAGCAAGAGGCGAG--GAGCAA----GGAGAGAG-AUGGGUGC
27_cpx.FR.04.04CD_FR_KZS.AM851091          GUGCCCGUCUG-UUGUGUG-UCUCUCGACGCA-GG-ACUCGGCUUGCUGAA------GUGCACA-CGGCAAGAGGCGAGG--AGCAA----GGAGAGAG-AUGGGUGCUUUUGUGCCCGUCUG-UUGUGUG-UCUCUCGACGCA-GG-ACUCGGCUUGCUGAA------GUGCACA-CGGCAAGAGGCGAGG--AGCAA----GGAGAGAG-AUGGGUGC
31_BC.BR.04.04BR142.AY727527          GUGCCCGUCUG-UUGUGUG-UCUCUCGACGCA-GG-ACUCGGCUUGCUGAA------GUGCACU-CGGCAAGAGGCGAG---AGCAA----GGAGAGAG-AUGGGUGCUUUUGUGCCCGUCUG-UUGUGUG-UCUCUCGACGCA-GG-ACUCGGCUUGCUGAA------GUGCACU-CGGCAAGAGGCGAG---AGCAA----GGAGAGAG-AUGGGUGC
32_06A6.EE.01.EE0369.AY535660          GUGCCCGUCUG-UUGUGUG-UCUCUCGACGCA-GG-ACUCGGCUUGCUGA------AGUGCACA-CGGCAAGAGGCGAG---AGCAA----GGAGAGAG-AUGGGUGCUUUUGUGCCCGUCUG-UUGUGUG-UCUCUCGACGCA-GG-ACUCGGCUUGCUGA------AGUGCACA-CGGCAAGAGGCGAG---AGCAA----GGAGAGAG-AUGGGUGC
39_BF1.BR.04.04BRRJ179.EU735535          GUGCCCGUCUG-UUGUGUG-UCUCUCGACGCA-GG-ACUCGGCUUGCUGA------AGCGCGCA-CGGCAAGAGGCGAGG--GGCAA----GGAGAGAG-AUGGGUGCUUUUGUGCCCGUCUG-UUGUGUG-UCUCUCGACGCA-GG-ACUCGGCUUGCUGA------AGCGCGCA-CGGCAAGAGGCGAGG--GGCAA----GGAGAGAG-AUGGGUGC
40_BF1.BR.05.05BRRJ055.EU735537          GUGCCCGUCUG-UUGUGUG-UCUCUCGACGCA-GG-ACUCGGCUUGCUGAAA-----GCGCGCG-CAGCAAGAGGCGAGG--GGCAA----GGAGAGAG-AUGGGUGCUUUUGUGCCCGUCUG-UUGUGUG-UCUCUCGACGCA-GG-ACUCGGCUUGCUGAAA-----GCGCGCG-CAGCAAGAGGCGAGG--GGCAA----GGAGAGAG-AUGGGUGC
42_BF1.LU.06.luBF_18_06.EU170139          GUGCCCGUCUG-UUGUGUG-UCUCUCGACGCA-GG-ACUCGGCUUGCUGAA------GUGCGCA-CGGCAAGAGGCGAGG--GGCAA----GGAGAGAG----GGUGCUUUUGUGCCCGUCUG-UUGUGUG-UCUCUCGACGCA-GG-ACUCGGCUUGCUGAA------GUGCGCA-CGGCAAGAGGCGAGG--GGCAA----GGAGAGAG----GGUGC
43_02G.SA.03.J11223.EU697904          GUGCCCAUCUG-UUGUGUG-UCUCUCGACGCA-GG-ACUCGGCUUGCUGA------GGUGCACA-CAGCAAGAGGCGAG---AGCAA----GGAGAGAG-AUGGGUGCUUUUGUGCCCAUCUG-UUGUGUG-UCUCUCGACGCA-GG-ACUCGGCUUGCUGA------GGUGCACA-CAGCAAGAGGCGAG---AGCAA----GGAGAGAG-AUGGGUGC
44_BF1.CL.01.CH12.AY536235          GKGCCCGUCUG-UUGUUUG-UCUCUCGACGCA-GG-ASYMGGCUUGCUGAA------GUGCACA-AGGCAAGMGGCGAGRGGAGCAA----GGAGAGAG-AUGGGUGCUUUUGKGCCCGUCUG-UUGUUUG-UCUCUCGACGCA-GG-ASYMGGCUUGCUGAA------GUGCACA-AGGCAAGMGGCGAGRGGAGCAA----GGAGAGAG-AUGGGUGC
45_cpx.FR.04.04FR_AUK.EU448295          GUGCCCGUCUG-UUGUGUG-UCUCUCGACGCA-GG-ACUCGGCUUGCUGA------GGUGCACA-CAGCAAGAGGCGAG---AGCAA----GGAGAGAG-AUGGGUGCUUUUGUGCCCGUCUG-UUGUGUG-UCUCUCGACGCA-GG-ACUCGGCUUGCUGA------GGUGCACA-CAGCAAGAGGCGAG---AGCAA----GGAGAGAG-AUGGGUGC
46_BF1.BR.07.07BR_FPS625.HM026456          GUGCCCGUCUG-UUGUGUG-UCUCUCGACGCA-GG-ACUCGGCUUGCUGAA------GUGCACA-CGGCAAGAGGCGAGA---GCAA----GGAGAGAG-AUGGGUGCUUUUGUGCCCGUCUG-UUGUGUG-UCUCUCGACGCA-GG-ACUCGGCUUGCUGAA------GUGCACA-CGGCAAGAGGCGAGA---GCAA----GGAGAGAG-AUGGGUGC
47_BF1.ES.08.P1942.GQ372987          UUGCCCGUCUG-UUGUGUG-UCUCUCGACGCA-GG-ACUCGGCUUGCUGAA------GCGCGCU-CGGCAAGAGGCGAGG--GGCAA----GGAGAGAG-AUGGGUGCUUUUUUGCCCGUCUG-UUGUGUG-UCUCUCGACGCA-GG-ACUCGGCUUGCUGAA------GCGCGCU-CGGCAAGAGGCGAGG--GGCAA----GGAGAGAG-AUGGGUGC
60_BC.IT.11.BAV499.KC899079          GUGCCCGUCUG-UUGUGUG-UCUCUCGACGCA-GG-ACUCGGCUUGCUGAA------GUGCACU-CGGCAAGAGGCGAG---AGCAA----GGAGAGAG-AUGGGUGCUUUUGUGCCCGUCUG-UUGUGUG-UCUCUCGACGCA-GG-ACUCGGCUUGCUGAA------GUGCACU-CGGCAAGAGGCGAG---AGCAA----GGAGAGAG-AUGGGUGC
61_BC.CN.10.JL100010.KC990124          GUGCCCGUCUG-UUGUGUG-UCUCUCGACGCA-GG-ACUCGGCUUGCUGAA------GUGCACU-CGGCAAGAGGCGAG---AGGAA----GGAGAGAG-AUGGGUGCUUUUGUGCCCGUCUG-UUGUGUG-UCUCUCGACGCA-GG-ACUCGGCUUGCUGAA------GUGCACU-CGGCAAGAGGCGAG---AGGAA----GGAGAGAG-AUGGGUGC
63_02A6...CONSENSUS_63_02A6.          GUGCCCGUCUG-UUGUGUG-UCUCUCGACGCA-GGGACUCGGCUUGCUGA------GGUGCACA-CAGCAAGAGGCGAG---AGCAA----GGAGAGAG-AUGGGUGCUUUUGUGCCCGUCUG-UUGUGUG-UCUCUCGACGCA-GGGACUCGGCUUGCUGA------GGUGCACA-CAGCAAGAGGCGAG---AGCAA----GGAGAGAG-AUGGGUGC
63_02A6.RU.10.10RU6637.JN230353          GUGCCCGUCUG-UUGUGUG-UCUCUCGACGCA-GGGGCUCGGCUUGCUGA------GGUGCACA-CAGCAAGAGGCGAG---AGCAA----GGAGAGAG-AUGGGUGCUUUUGUGCCCGUCUG-UUGUGUG-UCUCUCGACGCA-GGGGCUCGGCUUGCUGA------GGUGCACA-CAGCAAGAGGCGAG---AGCAA----GGAGAGAG-AUGGGUGC
69_01B.JP.10.10JP_5091N200.AB845349          GUGCCCGUCUGUGUUAAGG-UCUCUCGACGCA--GGACUCGGCUUGCUGA------GGUGCACA-CAGCAAGAGGCGA---GAGCAA----GGAGAGAG-AUGGGUGCUUUUGUGCCCGUCUGUGUUAAGG-UCUCUCGACGCA--GGACUCGGCUUGCUGA------GGUGCACA-CAGCAAGAGGCGA---GAGCAA----GGAGAGAG-AUGGGUGC
70_BF1.BR.10.10BR_PE004.KJ849758          GUGCCCGUCUG-UUUUGUG-UCUCUCGACGCA-GG-ACUCGGCUUGCUGA-------GCGCGCA-CAGCAAGAGGCGAGA--GGCAA----GGAGAGAG-AUAGGUGCUUUUGUGCCCGUCUG-UUUUGUG-UCUCUCGACGCA-GG-ACUCGGCUUGCUGA-------GCGCGCA-CAGCAAGAGGCGAGA--GGCAA----GGAGAGAG-AUAGGUGC
71_BF1.BR.10.10BR_PE008.KJ849759          GUGCCCGUCUG-UUGUGUG-UCUCUCGACGCA-GG-ACUCGGCUUGCUGAA------GCGCGCA-CAGCAAGAGGCGAGG--GGCAA----GGAGAGAG-AUGGGUGCUUUUGUGCCCGUCUG-UUGUGUG-UCUCUCGACGCA-GG-ACUCGGCUUGCUGAA------GCGCGCA-CAGCAAGAGGCGAGG--GGCAA----GGAGAGAG-AUGGGUGC
72_BF1.BR.10.10BR_MG002.KJ671534          GUGCCCGUCUG-UUGUGUG-UCUCUCGACGCA-GG-ACUCGGCUUGCUGAA------GCGCGCA-CAGCAAGAGGCGAGG--GGCAA----GGAGAGAG-AUGGGUGCUUUUGUGCCCGUCUG-UUGUGUG-UCUCUCGACGCA-GG-ACUCGGCUUGCUGAA------GCGCGCA-CAGCAAGAGGCGAGG--GGCAA----GGAGAGAG-AUGGGUGC
73_BG.DE.01.9196_01.AY882421          GUGCCCGUCUG-UUGUGUG-UCUCUCGACGCA-GG-ACUCGGCUUGCUG-------GGUGCACA-CAGCAAGAGGCGAG---AGCAA----GGAGAGAG-AUGGGUGCUUUUGUGCCCGUCUG-UUGUGUG-UCUCUCGACGCA-GG-ACUCGGCUUGCUG-------GGUGCACA-CAGCAAGAGGCGAG---AGCAA----GGAGAGAG-AUGGGUGC
75_BF1.IT.02.58736.GU595160          GUGCCCGUCUG-UUGUGUG-UCUCUCGACGCA-GG-ACUCGGCUUGCUGAA------GCGCGCA-CAGCAAGAGGCGAGG--GGCAA----GGAGAGAG-AUGGGUGCUUUUGUGCCCGUCUG-UUGUGUG-UCUCUCGACGCA-GG-ACUCGGCUUGCUGAA------GCGCGCA-CAGCAAGAGGCGAGG--GGCAA----GGAGAGAG-AUGGGUGC
94_cpx.FR.16.32FR0916_MW94FOBV.MH141494          GUGCCCGUCUG-UUGUUUG-UCUCUCKACGCA-CGGACUCGGCUUGCUGA------GGUGCACA-CAGCAAGAGGCGA---GAGCAA----GGAGAGAG-AUGGGUGCUUUUGUGCCCGUCUG-UUGUUUG-UCUCUCKACGCA-CGGACUCGGCUUGCUGA------GGUGCACA-CAGCAAGAGGCGA---GAGCAA----GGAGAGAG-AUGGGUGC
96_cpx.CN.10.JL.RF01.KF850149          GUGCCCGUCUGUUGUG-UG-UCUCUCGACGCA--GGACUCGGCUUGCUGA------GGUGCACA-CAGCAAGAGGCGAGAGGAGCAA----GGAGAGAG-AUGGGUGCUUUUGUGCCCGUCUGUUGUG-UG-UCUCUCGACGCA--GGACUCGGCUUGCUGA------GGUGCACA-CAGCAAGAGGCGAGAGGAGCAA----GGAGAGAG-AUGGGUGC
97_01B.LA.11.VI29M2888.MG760399          GUGCCCAUCUGUGUUA-GG-UCUCUCGACGCA--GGACUCGGCUUGCUGA------GGUGCACA-CAGCAAGAGGCGA---GAGCAA----GGAGAGAG-AUGGGUGCUUUUGUGCCCAUCUGUGUUA-GG-UCUCUCGACGCA--GGACUCGGCUUGCUGA------GGUGCACA-CAGCAAGAGGCGA---GAGCAA----GGAGAGAG-AUGGGUGC
146_BC.BR.01.01_BR_RGS69.GQ365652          GUGCCCGUCUG-UUGUGUG-UCUCUCGACGCA-GG-ACUCGGCUUGCUGAA------GUGCACU-CGGCAAGAGGCGAG---AGCAA----GGAGAGAG-AUGGGUGCUUUUGUGCCCGUCUG-UUGUGUG-UCUCUCGACGCA-GG-ACUCGGCUUGCUGAA------GUGCACU-CGGCAAGAGGCGAG---AGCAA----GGAGAGAG-AUGGGUGC
157_A6C.RU.21.Vlad29.OR736072          GUGCCCGUCUG-UUGUGUG-UCUCUCGACGCA-GG-ACUCGGCUUGCUGAA------GUGCACU-CGGCAAGAGGCGAG---AGCAA----GGAGAGAG-AUGGGUGCUUUUGUGCCCGUCUG-UUGUGUG-UCUCUCGACGCA-GG-ACUCGGCUUGCUGAA------GUGCACU-CGGCAAGAGGCGAG---AGCAA----GGAGAGAG-AUGGGUGC
L.CD.01.L_CG_0018a_01.MN271384          GUGCCCGUCUG-UUGUGUG-UCUCUCGACGCA-GG-ACUCGGCUUGCUGA------AGUGCACA-CAGCAAGAGGCGAG--GGGCAA----GGAGAGAG-AUGGGUGCUUUUGUGCCCGUCUG-UUGUGUG-UCUCUCGACGCA-GG-ACUCGGCUUGCUGA------AGUGCACA-CAGCAAGAGGCGAG--GGGCAA----GGAGAGAG-AUGGGUGC
L.CD.83.83CD003_Z3.AF286236          GUGCCCGUCUG-UUGUGUG-UCUCUCGACGCA-GG-ACUCGGCUUGCUGA------AGUGCACA-CGGCAAGAGGCGAG--GGGCAA----GGAGAGAG-AUGGGUGCUUUUGUGCCCGUCUG-UUGUGUG-UCUCUCGACGCA-GG-ACUCGGCUUGCUGA------AGUGCACA-CGGCAAGAGGCGAG--GGGCAA----GGAGAGAG-AUGGGUGC
L...CONSENSUS_L.          GUGCCCGUCUG-UUGUGUG-UCUCUCGACGCA-GG-ACUCGGCUUGCUGA------AGUGCACA-CAGCAAGAGGCGAG--GGGCAA----GGAGAGAG-AUGGGUGCUUUUGUGCCCGUCUG-UUGUGUG-UCUCUCGACGCA-GG-ACUCGGCUUGCUGA------AGUGCACA-CAGCAAGAGGCGAG--GGGCAA----GGAGAGAG-AUGGGUGC
O.BE.87.ANT70.L20587          GUGCUCAUCUG-UUCAA---ACCUCCGACGCAACGGGCUCGGCUUAGCGGA------GUGCACC-CGCUAAGAGGCGAGA-GGAAAG---GGGAGGAAG-AUGGGUGCUUUUGUGCUCAUCUG-UUCAA---ACCUCCGACGCAACGGGCUCGGCUUAGCGGA------GUGCACC-CGCUAAGAGGCGAGA-GGAAAG---GGGAGGAAG-AUGGGUGC
O.CM.91.MVP5180.L20571          GUGCUCAUCUG-UUCAA---ACCUCCGACGCAACGGGCUCGGCUUAGCGGA------GUGCACC-UGCUAAGAGGCGAGA-GGAAAG----GGGAGGAAGAUGGGUGCUUUUGUGCUCAUCUG-UUCAA---ACCUCCGACGCAACGGGCUCGGCUUAGCGGA------GUGCACC-UGCUAAGAGGCGAGA-GGAAAG----GGGAGGAAGAUGGGUGC
O.CM.98.98CMU2901.AY169812          GUGCUCAUCUG-UUCAA---ACCUCCGACGCAACGGGCUCGGCUUAGCGGA------GUGCACC-CGCUAAGAGGCGAGA-GGAAAG----GGGAGGAAGAUGGGUGCUUUUGUGCUCAUCUG-UUCAA---ACCUCCGACGCAACGGGCUCGGCUUAGCGGA------GUGCACC-CGCUAAGAGGCGAGA-GGAAAG----GGGAGGAAGAUGGGUGC
O...CONSENSUS_O.          GUGCUCAUCUG-UUCAA---ACCUCCGACGCAACGGGCUCGGCUUAGCGGA------GUGCACC-CGCUAAGAGGCGAGA-GGAAAG----GGGAGGAAGAUGGGUGCUUUUGUGCUCAUCUG-UUCAA---ACCUCCGACGCAACGGGCUCGGCUUAGCGGA------GUGCACC-CGCUAAGAGGCGAGA-GGAAAG----GGGAGGAAGAUGGGUGC
O.SN.99.99SE_MP1300.AJ302647          GUGCUCAUCUG-UUCAA---ACCUCCGACGCAACGGGCUCGGCUUAGCGGA------GUGCACC-CGCUAAGAGGCGAGA-GGAAAG----GGGAGGAGGAUGGGUGCUUUUGUGCUCAUCUG-UUCAA---ACCUCCGACGCAACGGGCUCGGCUUAGCGGA------GUGCACC-CGCUAAGAGGCGAGA-GGAAAG----GGGAGGAGGAUGGGUGC
N.CM.02.DJO0131.AY532635          GUGCCCAUCCA-UUCGGUA-UCUCUCGACGCA--GGACUCGGCUCGUUGG--------UGCACA-CAGCGAGAGGCGAG----GCAAAGCAGGAGAGAGGAUGGGUGCUUUUGUGCCCAUCCA-UUCGGUA-UCUCUCGACGCA--GGACUCGGCUCGUUGG--------UGCACA-CAGCGAGAGGCGAG----GCAAAGCAGGAGAGAGGAUGGGUGC
N.CM.04.04CM_1015_04.DQ017382          GUGCCCAUCCA-UUCGGUA-UCUCUCGACGCA--GGACUCGGCUCGUUGGG-------UGCACA-CAGCGAGAGGCGAG----GCAAAGCAGGAGAGAGGAUGGGUGCUUUUGUGCCCAUCCA-UUCGGUA-UCUCUCGACGCA--GGACUCGGCUCGUUGGG-------UGCACA-CAGCGAGAGGCGAG----GCAAAGCAGGAGAGAGGAUGGGUGC
N.CM.95.YBF30.AJ006022          GUGCCCAUCCA-UUCGGUA-UCUCUCGACGCA--GGACUCGGCUCGUUGG--------UGCACA-CAGCGAGAGGCGAG----GCAAAGUAGGAGAGAGGAUGGGUGCUUUUGUGCCCAUCCA-UUCGGUA-UCUCUCGACGCA--GGACUCGGCUCGUUGG--------UGCACA-CAGCGAGAGGCGAG----GCAAAGUAGGAGAGAGGAUGGGUGC
N.CM.97.YBF106.AJ271370          GUGCCCAUCCA-UUCGGUA-UCUCUCGACGCA-AGGACUCGGCUCGUUGG--------UGCACA-CAGCGAGAGGCGAG----GCAAAGUAGGAGAGAGGAUGGGUGCUUUUGUGCCCAUCCA-UUCGGUA-UCUCUCGACGCA-AGGACUCGGCUCGUUGG--------UGCACA-CAGCGAGAGGCGAG----GCAAAGUAGGAGAGAGGAUGGGUGC
N...CONSENSUS_N.          GUGCCCAUCCA-UUCGGUA-UCUCUCGACGCA--GGACUCGGCUCGUUGG--------UGCACA-CAGCGAGAGGCGAG----GCAAAGUAGGAGAGAGGAUGGGUGCUUUUGUGCCCAUCCA-UUCGGUA-UCUCUCGACGCA--GGACUCGGCUCGUUGG--------UGCACA-CAGCGAGAGGCGAG----GCAAAGUAGGAGAGAGGAUGGGUGC
P.CM.06.U14788.HQ179987          GUGCUCAUCUG-UUCAGA--ACCUCCGACGCA-CGGGCUCGGCUCAGCGGA------GUGCACC-UGCUGAGAGGCGAGA-GGAAAG----GGGAGGA-GAUGGGUGCUUUUGUGCUCAUCUG-UUCAGA--ACCUCCGACGCA-CGGGCUCGGCUCAGCGGA------GUGCACC-UGCUGAGAGGCGAGA-GGAAAG----GGGAGGA-GAUGGGUGC
P.FR.09.RBF168.GU111555          GUGCUCAUCUG-UUCAGAA-UCCUCCGACGCA-CGGGCUCGGCUCAGCGGA------GUGCACC-UGCUGAGAGGCGAGA-GGAGAG----GGGAGGA-GAUGGGUGCUUUUGUGCUCAUCUG-UUCAGAA-UCCUCCGACGCA-CGGGCUCGGCUCAGCGGA------GUGCACC-UGCUGAGAGGCGAGA-GGAGAG----GGGAGGA-GAUGGGUGC
#=GC SS_cons          <<<<<<<<<...........<<<<<<...<<......<<<<.<<<<<<<........<<<<<<..<<<<<<<...<<<<....<<.......<<<<<<<.<<<<<<<<....>>>>>>>>>...........>>>>>>...>>......>>>>.>>>>>>>........>>>>>>..>>>>>>>...>>>>....>>.......>>>>>>>.>>>>>>>>
//
