# Supplementary material for: DEAD-box helicase intrinsically disordered domains and structural dynamics of HIV-1 RNA are required to reveal DDX3X catalytic efficiency
Source: Nucleic Acids Res. 2025 Aug 28;53(16):gkaf834. doi: 10.1093/nar/gkaf834 (PMC12392093; doi:10.1093/nar/gkaf834)
Supplement: gkaf834_Supplemental_Files [file gkaf834_supplemental_files.zip › S5.sto]

# STOCKHOLM 1.0
PNL4.3_align          ---UGCCCGUCUG-UUGUG-UGACUCUGGUAACAGGAGGAGAU---CUCUCGACGCA--GGACUCGGCUUGCUGAAG------CGCGCA-CGGCAAGAGGCGAGGG--GGUAUUAAGCGGGGGAGAAUUAGAUAG--GCCAGGGGGAAAGAAACAAUAUAAACUAAAACAUAUAGUAUGGGCAUUUU---UGCCCGUCUG-UUGUG-UGACUCUGGUAACAGGAGGAGAU---CUCUCGACGCA--GGACUCGGCUUGCUGAAG------CGCGCA-CGGCAAGAGGCGAGGG--GGUAUUAAGCGGGGGAGAAUUAGAUA--GGCCAGGGGGAAAGAAACAAUAUAAACUAAAACAUAUAGUAUGGGCA
B.FR.83.HXB2_LAI_IIIB_BRU.K03455          --GUGCCCGUCUG-UUGUG-UGACUCUGGUAACCAGAGGAGCU---CUCUCGACGCA--GGACUCGGCUUGCUGAAG------CGCGCA-CGGCAAGAGGCGAGGG--GGUAUUAAGCGGGGGAGAAUUAGAUCG--GCCAGGGGGAAAGAAAAAAUAUAAAUUAAAACAUAUAGUAUGGGCAUUUU--GUGCCCGUCUG-UUGUG-UGACUCUGGUAACCAGAGGAGCU---CUCUCGACGCA--GGACUCGGCUUGCUGAAG------CGCGCA-CGGCAAGAGGCGAGGG--GGUAUUAAGCGGGGGAGAAUUAGAUC--GGCCAGGGGGAAAGAAAAAAUAUAAAUUAAAACAUAUAGUAUGGGCA
A1...CONSENSUS_A1.          --GUGCCCGUCUG-UUGUU-UGACUCUGGUAACCAGAGAAGUUGCUCUCUCGACGCA--GGACUCGGCUUGCUGAAG-----GUGCACA-CAGCAAGAGGCGAGA--GGGUAUUAAGCGGGGGAAAAUUAGAUGG--GCCAGGGGGAAAGAAAAAAUAUAGAAUGAAACAUCUAGUAUGGGCAUUUU--GUGCCCGUCUG-UUGUU-UGACUCUGGUAACCAGAGAAGUUGCUCUCUCGACGCA--GGACUCGGCUUGCUGAAG-----GUGCACA-CAGCAAGAGGCGAGA--GGGUAUUAAGCGGGGGAAAAUUAGAUG--GGCCAGGGGGAAAGAAAAAAUAUAGAAUGAAACAUCUAGUAUGGGCA
A1.KE.94.Q23_17.AF004885          --GUGCCCGUCUG-UUGUG-UGACUCUGGUAACCAGAGAAGUU---CUCUCGACGCA--GGACUCGGCUUGCUGA-G-----GUGCACA-CAGCAAGAGGCGAGA--G-GUAUUAAGCGGGGGAAAAUUCGAUGG--GCCAGGGGGAAAGAAAAAAUAUAGAAUGAAGCAUCUAAUAUGGGCAUUUU--GUGCCCGUCUG-UUGUG-UGACUCUGGUAACCAGAGAAGUU---CUCUCGACGCA--GGACUCGGCUUGCUGA-G-----GUGCACA-CAGCAAGAGGCGAGA--G-GUAUUAAGCGGGGGAAAAUUCGAUG--GGCCAGGGGGAAAGAAAAAAUAUAGAAUGAAGCAUCUAAUAUGGGCA
A4.CD.97.97CD_KCC2.AM000053          --GUGCCCGUCUG-UUGUG-UGACUCUGGUAACCAGAGAAGUU---CUCUCGACGCA--GGACUCGGCUUGCUGA-G-----GUGCACA-CAGCAAGAGGCGAGAG---GUAUUAAGCGGGGGAAAAUUAGAUUG--GCCAGGGGGAAAGAAAAAAUAUAGAAUGAAACAUUUAGUAUGGGCAUUUU--GUGCCCGUCUG-UUGUG-UGACUCUGGUAACCAGAGAAGUU---CUCUCGACGCA--GGACUCGGCUUGCUGA-G-----GUGCACA-CAGCAAGAGGCGAGAG---GUAUUAAGCGGGGGAAAAUUAGAUU--GGCCAGGGGGAAAGAAAAAAUAUAGAAUGAAACAUUUAGUAUGGGCA
A6.BY.13.PV85.KT983615          ----GCCCGUUUG-UUGUG-UGACUUUGGUAACCAGAGAAGUU---CUCUCGACGCA--GGACUCGGCUUGCUGA-G-----GUGCACA-CAGCAAGAGGCGAGGGGAGAUAUUAAGUGGGGGAAAAUUAGAUAG--GCCAGGGGGAAAGAAAAAAUAUAGAAUAAAACACUUAGUAUGGGCAUUUU----GCCCGUUUG-UUGUG-UGACUUUGGUAACCAGAGAAGUU---CUCUCGACGCA--GGACUCGGCUUGCUGA-G-----GUGCACA-CAGCAAGAGGCGAGGGGAGAUAUUAAGUGGGGGAAAAUUAGAUA--GGCCAGGGGGAAAGAAAAAAUAUAGAAUAAAACACUUAGUAUGGGCA
A6.IT.02.60000.EU861977          --GUGCCCGUCUG-UUGUG-URACUCUGGUAACCAGAGAAGWU---CUCUCGACGCA--GGACUCGGCUUGCUGA-G-----GUGCACA-CAGCAAGAGGCGAGAGG--AUAUUAAGUGGGGGAAAAUUAGAUGG--GCCAGGGGGAAAGAAAAAAUAUAGACUAAAACACCUAGUAUGGGCAUUUU--GUGCCCGUCUG-UUGUG-URACUCUGGUAACCAGAGAAGWU---CUCUCGACGCA--GGACUCGGCUUGCUGA-G-----GUGCACA-CAGCAAGAGGCGAGAGG--AUAUUAAGUGGGGGAAAAUUAGAUG--GGCCAGGGGGAAAGAAAAAAUAUAGACUAAAACACCUAGUAUGGGCA
A6.UA.00.98UA0116.AF413987          --GUGCCCGUCUG-UUGUA-UGACUCUGGUAACCAGAGAAGUU---CUCUCGACGCA--GGACUCGGCUUGCUGA-G-----GUGCACA-CAGCAAGAGGCGAGAG---GUAUUAAGCGGGGGAAAAUUAGAUGG--GCCAGGGGGAAAGAAAAAAUAUAGAAUAAAACACCUAGUAUGGGCAUUUU--GUGCCCGUCUG-UUGUA-UGACUCUGGUAACCAGAGAAGUU---CUCUCGACGCA--GGACUCGGCUUGCUGA-G-----GUGCACA-CAGCAAGAGGCGAGAG---GUAUUAAGCGGGGGAAAAUUAGAUG--GGCCAGGGGGAAAGAAAAAAUAUAGAAUAAAACACCUAGUAUGGGCA
A8.CV.10.CV.10.126.MW353967          --GUGCCCGUCUG-UUGUG-UAACUCUGGUAACCAGAGAAGCU---CUCUCGACGCA--GGACUCGGCUUGCUGA-G-----GUGCACA-CAGCGAGUGGCGAGA--G-GUAUUAAGCGGGGGAAAAUUAGAUGG--GCCAGGGGGAAAGAAAAAGUAUAGAAUGAAACAUCUAGUAUGGGCAUUUU--GUGCCCGUCUG-UUGUG-UAACUCUGGUAACCAGAGAAGCU---CUCUCGACGCA--GGACUCGGCUUGCUGA-G-----GUGCACA-CAGCGAGUGGCGAGA--G-GUAUUAAGCGGGGGAAAAUUAGAUG--GGCCAGGGGGAAAGAAAAAGUAUAGAAUGAAACAUCUAGUAUGGGCA
B...CONSENSUS_B.          --GUGCCCGUCUG-UUGUG-UGACUCUGGUA-CCAGAGGAGCU---CUCUCGACGCA--GGACUCGGCUUGCUGAAG------CGCGCA-CGGCAAGAGGCGAGGG--GGUAUUAAGCGGGGGAGAAUUAGAUAG--GCCAGGGGGAAAGAAAAAAUAUAAAUUAAAACAUAUAGUAUGGGCAUUUU--GUGCCCGUCUG-UUGUG-UGACUCUGGUA-CCAGAGGAGCU---CUCUCGACGCA--GGACUCGGCUUGCUGAAG------CGCGCA-CGGCAAGAGGCGAGGG--GGUAUUAAGCGGGGGAGAAUUAGAUA--GGCCAGGGGGAAAGAAAAAAUAUAAAUUAAAACAUAUAGUAUGGGCA
B.NL.99.671_99T12.AY423381          --GUGCCCGUCUG-UUAUG-UGACUCUGGUAACCAGAGGAGAU---CUCUCGACGCA--GGACUCGGCUUGCUGAAGAAGAAGCGCGCG-CGGCAAGAGGCGAGGG--GGUAUUAAGCGGGGGAGAAUUAGAUAG--GCCAGGGGGAAAGAAAAAAUAUAAAUUAAAACAUAUAGUAUGGGCAUUUU--GUGCCCGUCUG-UUAUG-UGACUCUGGUAACCAGAGGAGAU---CUCUCGACGCA--GGACUCGGCUUGCUGAAGAAGAAGCGCGCG-CGGCAAGAGGCGAGGG--GGUAUUAAGCGGGGGAGAAUUAGAUA--GGCCAGGGGGAAAGAAAAAAUAUAAAUUAAAACAUAUAGUAUGGGCA
C...CONSENSUS_C.          --GUGCCCGUCUG-UUGUGUGGACUCUGGUAACCAGAGGAGAU---CUCUCGACGCA--GGACUCGGCUUGCUGAAG------UGCACU-CGGCAAGAGGCGAGAG---AUAUUAAGAGGGGGAAAAUUAGAUAG--GCCAGGGGGAAAGAAACAUUAUAUGCUAAAACACCUAGUAUGGGCAUUUU--GUGCCCGUCUG-UUGUGUGGACUCUGGUAACCAGAGGAGAU---CUCUCGACGCA--GGACUCGGCUUGCUGAAG------UGCACU-CGGCAAGAGGCGAGAG---AUAUUAAGAGGGGGAAAAUUAGAUA--GGCCAGGGGGAAAGAAACAUUAUAUGCUAAAACACCUAGUAUGGGCA
C.ZA.04.04ZASK146.AY772699          ---------UCUG-UUGUGUG-ACUCUGGUAACCAGAGAAGAU---CUCUCGACGCA--GGACUCGGCUUGCUGAAG------UGCACU-CGGCAAGAGGCGAGAG---GUAUUAAGAGGCGAAAAAUUAGAUAG--GCCAGGGGGAAAGAAACACUAUAUGCUAAAACACAUAGUAUGGGCAUUUU---------UCUG-UUGUGUG-ACUCUGGUAACCAGAGAAGAU---CUCUCGACGCA--GGACUCGGCUUGCUGAAG------UGCACU-CGGCAAGAGGCGAGAG---GUAUUAAGAGGCGAAAAAUUAGAUA--GGCCAGGGGGAAAGAAACACUAUAUGCUAAAACACAUAGUAUGGGCA
D.CD.83.ELI.K03454          --GUGCCCGUCUG-UUGUG-UGACUCUGGUAACCAGAGGAGCU---CUCUCGACGCA--GGACUCGGCUUGCUGAA------GCGCGCA-CGGCAAGAGGCGAGGG--GGUAUUAAGCGGGGGAAAAUUAGAUAG--GCCAGGAGGAAAGAAAAAAUAUAGACUAAAACAUAUAGUAUGGGCAUUUU--GUGCCCGUCUG-UUGUG-UGACUCUGGUAACCAGAGGAGCU---CUCUCGACGCA--GGACUCGGCUUGCUGAA------GCGCGCA-CGGCAAGAGGCGAGGG--GGUAUUAAGCGGGGGAAAAUUAGAUA--GGCCAGGAGGAAAGAAAAAAUAUAGACUAAAACAUAUAGUAUGGGCA
D...CONSENSUS_D.          --GUGCCCGUCUG-UUGUG-UGACUCUGGUAACCAGAGGAGCU---CUCUCGACGCA--GGACUCGGCUUGCUGAAA-----GCGCGCA-CGGCAAGAGGCGAGGG--GGUAUUAAGCGGGGGAAAAUUAGAUGG--GCCAGGGGGAAAGAAAAAAUAUARACUAAAACAUAUAGUAUGGGCAUUUU--GUGCCCGUCUG-UUGUG-UGACUCUGGUAACCAGAGGAGCU---CUCUCGACGCA--GGACUCGGCUUGCUGAAA-----GCGCGCA-CGGCAAGAGGCGAGGG--GGUAUUAAGCGGGGGAAAAUUAGAUG--GGCCAGGGGGAAAGAAAAAAUAUARACUAAAACAUAUAGUAUGGGCA
F1...CONSENSUS_F1.          --GUGCCCGUCUG-UUGUG-UGACUCUGGUAACCAGAGAAGAU---CUCUCGACGCA--GGACUCGGCUUGCUGA-A-----GUGCACA-CGGCAAGAGGCGAG---AGGUAUUAAGCGGGGGAAAAUUAGAUGG--GCCGGGGGGAAAGAAAAAAUAUAGAAUGAAGCAUCUAGUAUGGGCAUUUU--GUGCCCGUCUG-UUGUG-UGACUCUGGUAACCAGAGAAGAU---CUCUCGACGCA--GGACUCGGCUUGCUGA-A-----GUGCACA-CGGCAAGAGGCGAG---AGGUAUUAAGCGGGGGAAAAUUAGAUG--GGCCGGGGGGAAAGAAAAAAUAUAGAAUGAAGCAUCUAGUAUGGGCA
G.BE.96.DRCBL.AF084936          --GUGCCCGUCUG-UUGUG-UGACUCUGGUAACCAGAGAAGUU---CUCUCGACGCA--GGACUCGGCUUGCUGA-G-----GUGCACA-CAGCAAGAGGCGAG---AGGUAUUAAGCGGGGGAAAAUUAGAUGG--GCCAGGGGGAAAGAAAAGAUAUAGAAUGAAACAUUUAGUAUGGGCAUUUU--GUGCCCGUCUG-UUGUG-UGACUCUGGUAACCAGAGAAGUU---CUCUCGACGCA--GGACUCGGCUUGCUGA-G-----GUGCACA-CAGCAAGAGGCGAG---AGGUAUUAAGCGGGGGAAAAUUAGAUG--GGCCAGGGGGAAAGAAAAGAUAUAGAAUGAAACAUUUAGUAUGGGCA
G...CONSENSUS_G.          --GUGCCCGUCUG-UUGUG-UGACUCUGGUAACCAGAGAAGUU---CUCUCGACGCA--GGACUCGGCUUGCUGA-G-----GUGCACA-CAGCAAGAGGCGAG---AGGUAUUAAGCGGGGGAAAAUUAGAUGG--GCCAGGGGGAAAGAAAAAAUAUAGAMUGAAACAUUUAGUAUGGGCAUUUU--GUGCCCGUCUG-UUGUG-UGACUCUGGUAACCAGAGAAGUU---CUCUCGACGCA--GGACUCGGCUUGCUGA-G-----GUGCACA-CAGCAAGAGGCGAG---AGGUAUUAAGCGGGGGAAAAUUAGAUG--GGCCAGGGGGAAAGAAAAAAUAUAGAMUGAAACAUUUAGUAUGGGCA
H.GB.00.00GBAC4001.FJ711703          --GUGCCCGUCUG-UUGUG-UGACUCUGGUAWCCAGAGAAGUU---CUCUCGACGCA--GGACUCGGCUUGCUGA-G------UGCACA-CGGCAAGAGGCGAGGG--GGUAUUAAGCGGGGGAAAAUUAGAUGG--GCCAGGGGGAAAGAAAAAAUAUAGGCUAAAACAUCUAGUAUGGGCAUUUU--GUGCCCGUCUG-UUGUG-UGACUCUGGUAWCCAGAGAAGUU---CUCUCGACGCA--GGACUCGGCUUGCUGA-G------UGCACA-CGGCAAGAGGCGAGGG--GGUAUUAAGCGGGGGAAAAUUAGAUG--GGCCAGGGGGAAAGAAAAAAUAUAGGCUAAAACAUCUAGUAUGGGCA
J.CM.04.04CMU11421.GU237072          --GUGCCCGUCUG-UUGUGUG-ACUCUGGUAACCAGAGAAGUU---CUCUCGACGCA--GGACUCGGCUUGCUGAAG------UGCACA-CAGCAAGAGGCGAGAG---GUAUUAAGCGGCGGAAAAUUAGAUAG--GCCAGGGGGGAAGAAACGUUAUAGGCUAAAACAUUUAGUAUGGGCAUUUU--GUGCCCGUCUG-UUGUGUG-ACUCUGGUAACCAGAGAAGUU---CUCUCGACGCA--GGACUCGGCUUGCUGAAG------UGCACA-CAGCAAGAGGCGAGAG---GUAUUAAGCGGCGGAAAAUUAGAUA--GGCCAGGGGGGAAGAAACGUUAUAGGCUAAAACAUUUAGUAUGGGCA
J...CONSENSUS_J.          --GUGCCCGUCUG-UUGUGUG-ACUCUGGUAACCAGAGAAGUU---CUCUCGACGCA--GGACUCGGCUUGCUGAAG------UGCACA-CGGCAAGAGGCGAGGGG--AUAUUAAGUGGGGGAAAAUUAGAUGG--GCCAGGGGGGAAGAAACAAUAUAGGAUAAAACAUCUAGUAUGGGCAUUUU--GUGCCCGUCUG-UUGUGUG-ACUCUGGUAACCAGAGAAGUU---CUCUCGACGCA--GGACUCGGCUUGCUGAAG------UGCACA-CGGCAAGAGGCGAGGGG--AUAUUAAGUGGGGGAAAAUUAGAUG--GGCCAGGGGGGAAGAAACAAUAUAGGAUAAAACAUCUAGUAUGGGCA
01_AE...CONSENSUS_01_AE.          --GUGCCCGUCUG-UGUUAG-GACUCUGGUAACCAGAGAAGUU---CUCUCGACGCA--GGACUCGGCUUGCUGA-G-----GUGCACAGCAGCAAGAGGCGAA--GAGGUAUUAAGUGGGGGAAAAUUAGAUGG--GCCAGGGGGAAAGAAAAAAUAUAGGAUGAAACAUUUAGUAUGGGCAUUUU--GUGCCCGUCUG-UGUUA-GGACUCUGGUAACCAGAGAAGUU---CUCUCGACGCA--GGACUCGGCUUGCUGA-G-----GUGCACAGCAGCAAGAGGCGAA--GAGGUAUUAAGUGGGGGAAAAUUAGAUG--GGCCAGGGGGAAAGAAAAAAUAUAGGAUGAAACAUUUAGUAUGGGCA
01_AE.TH.90.CM240.U54771          --GUGCCCGUCUG-UGUUAG-GACUCUGGUAACCAGAGAAGUU---CUCUCGACGCA--GGACUCGGCUUGCUGA-G-----GUGCACA-CAGCAAGAGGCGA---GAGGUAUUAAGUGGGGGAAAAUUAGAUGG--GCCAGGGGGAAGAAAAAAAUAUAGGCUGAAACAUUUAGUAUGGGCAUUUU--GUGCCCGUCUG-UGUUA-GGACUCUGGUAACCAGAGAAGUU---CUCUCGACGCA--GGACUCGGCUUGCUGA-G-----GUGCACA-CAGCAAGAGGCGA---GAGGUAUUAAGUGGGGGAAAAUUAGAUG--GGCCAGGGGGAAGAAAAAAAUAUAGGCUGAAACAUUUAGUAUGGGCA
02_AG...CONSENSUS_02_AG.          --GUGCCCGUCUG-UUGUG-UGACUCUGGUAACCAGAGAAGAU---CUCUCGACGCAG-GGACUCGGCUUGCUGA-G-----GUGCACA-CAGCAAGAGGCGAGAG---GUAUUAAGUGGGGGAAAAUUAGAUGG--GCCAGGGGGAAAGAAAAAAUAUAGACUAAAACAUCUAGUAUGGGCAUUUU--GUGCCCGUCUG-UUGUG-UGACUCUGGUAACCAGAGAAGAU---CUCUCGACGCAG-GGACUCGGCUUGCUGA-G-----GUGCACA-CAGCAAGAGGCGAGAG---GUAUUAAGUGGGGGAAAAUUAGAUG--GGCCAGGGGGAAAGAAAAAAUAUAGACUAAAACAUCUAGUAUGGGCA
02_AG.NG.x.IBNG.L39106          --GUGCCCGUCUGAUUGUG-UGACUCUGGUAACCAGAGAAGAU---CUCUCGACGCAA-GGACUCGGCUUGCUGA-G-----GUGCGCA-CAGCAAGAGGCGAGAG---GUAUUAAGUGGGGGAAAAUUAGAUGG--GCCAGGGGGAAAGAAAAAAUAUAGACUAAAACAUCUAGUAUGGGCAUUUU--GUGCCCGUCUGAUUGUG-UGACUCUGGUAACCAGAGAAGAU---CUCUCGACGCAA-GGACUCGGCUUGCUGA-G-----GUGCGCA-CAGCAAGAGGCGAGAG---GUAUUAAGUGGGGGAAAAUUAGAUG--GGCCAGGGGGAAAGAAAAAAUAUAGACUAAAACAUCUAGUAUGGGCA
03_A6B...CONSENSUS_03_A6B.          --GUGCCCGUCUG-UUGUA-UGACUCUGGUAACCAGAGAAGAU---CUCUCGACGCA--GGACUCGGCUUGCUGA-G-----GUGCACA-CAGCAAGAGGCGAGAG---GUAUUAAGCGGGGGAAAAUUAGAUGG--GCCAGGGGGAAAGAAAAAAUAUAGAAUAAAACACCUAGUAUGGGCAUUUU--GUGCCCGUCUG-UUGUA-UGACUCUGGUAACCAGAGAAGAU---CUCUCGACGCA--GGACUCGGCUUGCUGA-G-----GUGCACA-CAGCAAGAGGCGAGAG---GUAUUAAGCGGGGGAAAAUUAGAUG--GGCCAGGGGGAAAGAAAAAAUAUAGAAUAAAACACCUAGUAUGGGCA
06_cpx.AU.96.BFP90.AF064699          --GUGCCCGUCUG-UUGUG-UGACUCUGGUAACCAGAGAAGUU---CUCUCGACGCA--GGACUCGGCUUGCUGA-G-----GUGCACA-CAGCAAGAGGCGAGAG---GUAUUAAGUGGGGGAAAAUUAGAUGG--GCCAGGGGGAAAGAAAAAAUAUAAAAUGAAACACCUAGUAUGGGCAUUUU--GUGCCCGUCUG-UUGUG-UGACUCUGGUAACCAGAGAAGUU---CUCUCGACGCA--GGACUCGGCUUGCUGA-G-----GUGCACA-CAGCAAGAGGCGAGAG---GUAUUAAGUGGGGGAAAAUUAGAUG--GGCCAGGGGGAAAGAAAAAAUAUAAAAUGAAACACCUAGUAUGGGCA
06_cpx...CONSENSUS_06_cpx.          --GUGCCCGUCUG-UUGUG-UGACUCUGGUAACCAGAGAAGUU---CUCUCGACGCA--GGACUCGGCUUGCUGA-G-----GUGCACA-CAGCAAGAGGCGAGAG---GUAUUAAGCGGGGGAAAAUUAGAUGG--GCCAGGGGGAAAGAAAAAAUAUAGACUGAAACACUUAGUAUGGGCAUUUU--GUGCCCGUCUG-UUGUG-UGACUCUGGUAACCAGAGAAGUU---CUCUCGACGCA--GGACUCGGCUUGCUGA-G-----GUGCACA-CAGCAAGAGGCGAGAG---GUAUUAAGCGGGGGAAAAUUAGAUG--GGCCAGGGGGAAAGAAAAAAUAUAGACUGAAACACUUAGUAUGGGCA
07_BC...CONSENSUS_07_BC.          --GUGCCCGUCUG-UUGUGUG-ACUCUGGUAACCAGAGGAGAU---CUCUCGACGCA--GGACUCGGCUUGCUGAAG------UGCACU-CGGCAAGAGGCGAGAG---AUAUUAAGAGGGGGAAAAUUAGAUAG--GCCAGGGGGAAAGAAACACUAUAUGCUAAAACACCUAGUAUGGGCAUUUU--GUGCCCGUCUG-UUGUGUG-ACUCUGGUAACCAGAGGAGAU---CUCUCGACGCA--GGACUCGGCUUGCUGAAG------UGCACU-CGGCAAGAGGCGAGAG---AUAUUAAGAGGGGGAAAAUUAGAUA--GGCCAGGGGGAAAGAAACACUAUAUGCUAAAACACCUAGUAUGGGCA
08_BC...CONSENSUS_08_BC.          --GUGCCCGUCUA-UUGUGUG-ACUCUGGUAACCAGAGGAGAU---CUCUCGACGCA--GGACUCGGCUUGCUGAAG------UGCACU-CGGCAAGAGGCGAGAG---AUAUUAAGAGGGGGAAAAUUAGAUAG--GCCAGGGGGAAAGAAACACUAUAUGCUAAAACACCUAGUAUGGGCAUUUU--GUGCCCGUCUA-UUGUGUG-ACUCUGGUAACCAGAGGAGAU---CUCUCGACGCA--GGACUCGGCUUGCUGAAG------UGCACU-CGGCAAGAGGCGAGAG---AUAUUAAGAGGGGGAAAAUUAGAUA--GGCCAGGGGGAAAGAAACACUAUAUGCUAAAACACCUAGUAUGGGCA
09_cpx...CONSENSUS_09_cpx.          --GUGCCCGUCUG-UUGUG-UGACUCUGGUAACCAGAGAAGUU---CUCUCGACGCA--GGACUCGGCUUGCUGA-G-----GUGCACG-CAGCAAGAGGCGAGA--G-GUAUUAAGUGGGGGAAAAUUAGAUGG--GCCAGGGGGAAAGAAAAAAUAUAGAAUGAAACAUCUAGUAUGGGCAUUUU--GUGCCCGUCUG-UUGUG-UGACUCUGGUAACCAGAGAAGUU---CUCUCGACGCA--GGACUCGGCUUGCUGA-G-----GUGCACG-CAGCAAGAGGCGAGA--G-GUAUUAAGUGGGGGAAAAUUAGAUG--GGCCAGGGGGAAAGAAAAAAUAUAGAAUGAAACAUCUAGUAUGGGCA
11_cpx...CONSENSUS_11_cpx.          --GUGCCCGUCUG-UUGUG-UGACUCUGGUAACCAGAGAAGUU---CUCUCGACGCA--GGACUCGGCUUGCUGA-G-----GUGCACA-CAGCAAGAGGCGAGAG---GUAUUAAGCGGGGGAAAAUUAGAUGG--GCCAGGGGGAAAGAAAAAAUAUAGGCUGAAACAUCUAGUAUGGGCAUUUU--GUGCCCGUCUG-UUGUG-UGACUCUGGUAACCAGAGAAGUU---CUCUCGACGCA--GGACUCGGCUUGCUGA-G-----GUGCACA-CAGCAAGAGGCGAGAG---GUAUUAAGCGGGGGAAAAUUAGAUG--GGCCAGGGGGAAAGAAAAAAUAUAGGCUGAAACAUCUAGUAUGGGCA
122_BF1.ES.11.GA099170.OL982312          ---UGCCCGUCUG-UUGUG-UGACUCUGGUAACCGGAGGAGCU---CUCUUGACGCA--GGACUCGGCUUGCUGAAG------CGCGCA-CAGCAAGAGGCGAGGG--GGUAUUAAGCGGGGGAGAAUUGGAUCG--GCCAGGGGGAAAGAAAAAAUAUAGACUAAAACAUAUAGUAUGGGCAUUUU---UGCCCGUCUG-UUGUG-UGACUCUGGUAACCGGAGGAGCU---CUCUUGACGCA--GGACUCGGCUUGCUGAAG------CGCGCA-CAGCAAGAGGCGAGGG--GGUAUUAAGCGGGGGAGAAUUGGAUC--GGCCAGGGGGAAAGAAAAAAUAUAGACUAAAACAUAUAGUAUGGGCA
124_cpx.AO.09.ANG.44.ON962803          --GUGCCCGUCUG-UUGUG-UGACUCUGGUAACCAGAGAAGACU--CUCUUGACGCA--GGACUCGGCUUGCUGA-G-----GUGCACA-CAGCAAGAGGCGAG-AG--GUAUUAAGUGGGGGACAAUUAGAUAG--GCCAGGGGGAAAGAAAAAAUAUCAACUGAAACAUAUAGUAUGGGCAUUUU--GUGCCCGUCUG-UUGUG-UGACUCUGGUAACCAGAGAAGACU--CUCUUGACGCA--GGACUCGGCUUGCUGA-G-----GUGCACA-CAGCAAGAGGCGAG-AG--GUAUUAAGUGGGGGACAAUUAGAUA--GGCCAGGGGGAAAGAAAAAAUAUCAACUGAAACAUAUAGUAUGGGCA
12_BF.AR.99.ARMA159.AF385936          --GUGCCCAUUUG-UUGUG-UGACUCUGGUAACCAGAGGAGAU---CUCUCGACGCA--GGACUCGGCUUGCUGAAG------CGCGCA-CGGCAAGAGGCGAGAG--GGUAUUAAGCGGGGGAGAAUUAGAUAG--GCCAGGGGGAAAGAAAAAAUAUAGAUUAAAACAUAUAGUAUGGGCAUUUU--GUGCCCAUUUG-UUGUG-UGACUCUGGUAACCAGAGGAGAU---CUCUCGACGCA--GGACUCGGCUUGCUGAAG------CGCGCA-CGGCAAGAGGCGAGAG--GGUAUUAAGCGGGGGAGAAUUAGAUA--GGCCAGGGGGAAAGAAAAAAUAUAGAUUAAAACAUAUAGUAUGGGCA
132_94B.FR.21.60FR0321_MW95FOBV.ON901787          --GUGCCCGUCUG-UUGUU-UGACUCUGGUAUCCAGAGAAGAU---CUCUCGACGCAC-GGACUCGGCUUGCUGA-G-----GUGCACA-CAGCAAGAGGCGAGAG---GUAUUAACUGGGGGAAAAUUAGAUGG--GCCAGGGGGAAAGAAAAAAUAUAGACUAAAACAUAUAGUAUGGGCAUUUU--GUGCCCGUCUG-UUGUU-UGACUCUGGUAUCCAGAGAAGAU---CUCUCGACGCAC-GGACUCGGCUUGCUGA-G-----GUGCACA-CAGCAAGAGGCGAGAG---GUAUUAACUGGGGGAAAAUUAGAUG--GGCCAGGGGGAAAGAAAAAAUAUAGACUAAAACAUAUAGUAUGGGCA
133_A6B.RU.18.KRS12_1.OP056069          --GUGCCCGUCUG-UUGUU-UGACUCUGGUAACCAGAGGAGUU---CUCUCGACGCA--GGACUCGGCUUGCUGA-G-----GUGCACA-CAGCAAGAGGCGAGAG---GUAUUAAGCGGGGGAAAAUUAGAUAG--GCCAGGGGGAAAGAAACAAUAUAGAAUAAAACACCUAGUAUGGGCAUUUU--GUGCCCGUCUG-UUGUU-UGACUCUGGUAACCAGAGGAGUU---CUCUCGACGCA--GGACUCGGCUUGCUGA-G-----GUGCACA-CAGCAAGAGGCGAGAG---GUAUUAAGCGGGGGAAAAUUAGAUA--GGCCAGGGGGAAAGAAACAAUAUAGAAUAAAACACCUAGUAUGGGCA
134_0107.CN.21.21ZT272.OQ747186          --GUGCCCAUCUG-UGUUA-GGACUCUGGUAACCAGAGAAGUU---CUCUCGACGCA--GGACUCGGCUUGCUGA-G-----GUGCACA-CAGCAAGAGGCGA---GAGGUACUAACUGGGGGAAAAUUAGAUGG--GCCAGGGGGAAAGAAAAAAUAUAGAAUGAAACAUUUAGUAUGGGCAUUUU--GUGCCCAUCUG-UGUUA-GGACUCUGGUAACCAGAGAAGUU---CUCUCGACGCA--GGACUCGGCUUGCUGA-G-----GUGCACA-CAGCAAGAGGCGA---GAGGUACUAACUGGGGGAAAAUUAGAUG--GGCCAGGGGGAAAGAAAAAAUAUAGAAUGAAACAUUUAGUAUGGGCA
13_cpx...CONSENSUS_13_cpx.          --GUGCCCGUCUG-UUGUG-UGACUCUGGUAUCCAGAGAAGUU---CUCUCGACGCA--GGACUCGGCUUGCUGA-G------CGCGCA-CAGCAAGAGGCGAGGG--GGUAUUAAGCGGGGGAAAAUUAGAUAG--GCCAGGGGGAAAGAAAAAAUAUAGAAUGAAACAUCUAGUAUGGGCAUUUU--GUGCCCGUCUG-UUGUG-UGACUCUGGUAUCCAGAGAAGUU---CUCUCGACGCA--GGACUCGGCUUGCUGA-G------CGCGCA-CAGCAAGAGGCGAGGG--GGUAUUAAGCGGGGGAAAAUUAGAUA--GGCCAGGGGGAAAGAAAAAAUAUAGAAUGAAACAUCUAGUAUGGGCA
140_0107.CN.20.2020.7_HB010104_FLG_1.OQ749391          --GUGCCCAUCUG-UGUUA-GGACUCUGGUAACCAGAGAAGUU---CUCUCGACGCA--GGACUCGGCUUGCUGA-G-----GUGCACA-CAGCAAGAGGCGA---GAGGUAUUAAGUGGGGGAAAAUUAGAUGG--GCCAGGGGGAAAGAAAAAAUAUAGGAUGAAACAUUUAGUAUGGGCAUUUU--GUGCCCAUCUG-UGUUA-GGACUCUGGUAACCAGAGAAGUU---CUCUCGACGCA--GGACUCGGCUUGCUGA-G-----GUGCACA-CAGCAAGAGGCGA---GAGGUAUUAAGUGGGGGAAAAUUAGAUG--GGCCAGGGGGAAAGAAAAAAUAUAGGAUGAAACAUUUAGUAUGGGCA
14_BG...CONSENSUS_14_BG.          --GUGCCCGUCUG-UUGUG-UGACUCUGGUAACCAGAGAAGUU---CUCUCGACGCA--GGACUCGGCUUGCUGAAG-----GUGCACA-CAGCAAGAGGCGAG---AGGUAUUAAGCGGGGGAAAAUUAGAUGG--GCCAGGGGGAAAGAAAAAAUAUAGAAUGAAACAUUUAGUAUGGGCAUUUU--GUGCCCGUCUG-UUGUG-UGACUCUGGUAACCAGAGAAGUU---CUCUCGACGCA--GGACUCGGCUUGCUGAAG-----GUGCACA-CAGCAAGAGGCGAG---AGGUAUUAAGCGGGGGAAAAUUAGAUG--GGCCAGGGGGAAAGAAAAAAUAUAGAAUGAAACAUUUAGUAUGGGCA
155_0755.CN.21.ZLQ05826.OR570894          -----CCCGUCUG-UGUUA-GGACUCUGGUAACCAGAGAAGUU---CUCUCGACGCA--GGACUCGGCUUGCUGA-G-----GUGCACA-CAGCAAGAGGCGA---GAGGUAUUAAGUGGGGGAAAAUUAGAUGG--GCCAGGGGGAAAGAAAAAAUAUAGGCUAAAACAUUUAGUAUGGGCAUUUU-----CCCGUCUG-UGUUA-GGACUCUGGUAACCAGAGAAGUU---CUCUCGACGCA--GGACUCGGCUUGCUGA-G-----GUGCACA-CAGCAAGAGGCGA---GAGGUAUUAAGUGGGGGAAAAUUAGAUG--GGCCAGGGGGAAAGAAAAAAUAUAGGCUAAAACAUUUAGUAUGGGCA
19_cpx...CONSENSUS_19_cpx.          --GUGCCCGUCUG-UUGUG-UGACUCUGGUAACCAGAGAAGUU---CUCUCGACGCA--GGACUCGGCUUGCUGA-A-----GUGCGCA-CGGCAAGAGGCGAGAG--GGUAUUAAGUGGGGGAAAAUUAGAUGG--GCCAGGGGGAAAGAAAAAAUAUAGACUGAAACAUUUAGUAUGGGCAUUUU--GUGCCCGUCUG-UUGUG-UGACUCUGGUAACCAGAGAAGUU---CUCUCGACGCA--GGACUCGGCUUGCUGA-A-----GUGCGCA-CGGCAAGAGGCGAGAG--GGUAUUAAGUGGGGGAAAAUUAGAUG--GGCCAGGGGGAAAGAAAAAAUAUAGACUGAAACAUUUAGUAUGGGCA
20_BG...CONSENSUS_20_BG.          --GUGCCCGUCUG-UUGUG-UGACUCUGGUAACCAGAGAAGUU---CUCUCGACGCA--GGACUCGGCUUGCUGA-G-----GUGCACA-CAGCAAGAGGCGAG---AGGUAUUAAGCGGGGGAAAAUUAGAUGG--GCCAGGGGGAAAGAAAAAAUAUAGAAUGAAACAUCUCGUAUGGGCAUUUU--GUGCCCGUCUG-UUGUG-UGACUCUGGUAACCAGAGAAGUU---CUCUCGACGCA--GGACUCGGCUUGCUGA-G-----GUGCACA-CAGCAAGAGGCGAG---AGGUAUUAAGCGGGGGAAAAUUAGAUG--GGCCAGGGGGAAAGAAAAAAUAUAGAAUGAAACAUCUCGUAUGGGCA
20_BG.CU.99.Cu103.AY586545          --GUGCCCGUCUG-UUGUG-UGACUCUGGUAACCAGAGAAGUU---CUCUCGACGCA--GGACUCGGCUUGCUGA-G-----GUGCACA-CAGCAAGAGGCGAG---AGGUAUUAAGCGGGGGAAAAUUAGAUGG--GCCAGGGGGAAAGAAAAAAUAUAGAAUGAAACAUCUCGUAUGGGCAUUUU--GUGCCCGUCUG-UUGUG-UGACUCUGGUAACCAGAGAAGUU---CUCUCGACGCA--GGACUCGGCUUGCUGA-G-----GUGCACA-CAGCAAGAGGCGAG---AGGUAUUAAGCGGGGGAAAAUUAGAUG--GGCCAGGGGGAAAGAAAAAAUAUAGAAUGAAACAUCUCGUAUGGGCA
24_BG.ES.08.X2456_2.FJ670526          ---UGCCCGUCUG-UUGUG-UGACUCUGGUAACCAGAGAAGUU---CUCUCGACGCA--GGACUCGGCUUGCUGA-G-----GUGCACA-CAGCAAGAGGCGAGG--AGGUAUUAAGUGGGGGAAAAUUAGAUGG--GCCAGGGGGAAAGAAAAAAUAUAGAAUGAAACAUCUCGUAUGGGCAUUUU---UGCCCGUCUG-UUGUG-UGACUCUGGUAACCAGAGAAGUU---CUCUCGACGCA--GGACUCGGCUUGCUGA-G-----GUGCACA-CAGCAAGAGGCGAGG--AGGUAUUAAGUGGGGGAAAAUUAGAUG--GGCCAGGGGGAAAGAAAAAAUAUAGAAUGAAACAUCUCGUAUGGGCA
26_A5U.CD.02.02CD_MBTB047.FM877782          --GUGCCCGUCUG-UUGUG-UGACUCUGGUAACCAGAGAAGA----CUCUCGACGCA--GGACUCGGCUUGCUGA-------GUGCACA-CAGCAAGAGGCGAGGAG--AUAUUAAGCGGAGGACAAUUAGAUAG--ACCAGGGGGAAAGAAAAAAUAUAGACUAAAACAUUUAGUAUGGGCAUUUU--GUGCCCGUCUG-UUGUG-UGACUCUGGUAACCAGAGAAGA----CUCUCGACGCA--GGACUCGGCUUGCUGA-------GUGCACA-CAGCAAGAGGCGAGGAG--AUAUUAAGCGGAGGACAAUUAGAUA--GACCAGGGGGAAAGAAAAAAUAUAGACUAAAACAUUUAGUAUGGGCA
27_cpx.FR.04.04CD_FR_KZS.AM851091          --GUGCCCGUCUG-UUGUG-UGACUCUGGUAACCAGAGAAGUU---CUCUCGACGCA--GGACUCGGCUUGCUGAAG------UGCACA-CGGCAAGAGGCGAGGA--GGUAUUAAGCGGGGGAAAAUUAGAUGG--GCCAGGGGGAAGGAAAAAAUAUAGGAUGAAACAUCUAGUAUGGGCAUUUU--GUGCCCGUCUG-UUGUG-UGACUCUGGUAACCAGAGAAGUU---CUCUCGACGCA--GGACUCGGCUUGCUGAAG------UGCACA-CGGCAAGAGGCGAGGA--GGUAUUAAGCGGGGGAAAAUUAGAUG--GGCCAGGGGGAAGGAAAAAAUAUAGGAUGAAACAUCUAGUAUGGGCA
31_BC.BR.04.04BR142.AY727527          --GUGCCCGUCUG-UUGUGUG-ACUCUGGUAGCCAGAGGAGAU---CUCUCGACGCA--GGACUCGGCUUGCUGAAG------UGCACU-CGGCAAGAGGCGAGAG---AUAUUACGAGGCGAAAAAUUAGAUAG--GCCAGGGGGAAAGAAACAAUAUAUGAUGAAACACUUAGUCUGGGCAUUUU--GUGCCCGUCUG-UUGUGUG-ACUCUGGUAGCCAGAGGAGAU---CUCUCGACGCA--GGACUCGGCUUGCUGAAG------UGCACU-CGGCAAGAGGCGAGAG---AUAUUACGAGGCGAAAAAUUAGAUA--GGCCAGGGGGAAAGAAACAAUAUAUGAUGAAACACUUAGUCUGGGCA
32_06A6.EE.01.EE0369.AY535660          --GUGCCCGUCUG-UUGUG-UGACUCUGGUAACCAGAGAAGUU---CUCUCGACGCA--GGACUCGGCUUGCUGA-A-----GUGCACA-CGGCAAGAGGCGAGAG---GUAUUAAGUGGGGGAAAAUUAGAUGG--GCCAGGGGGAAGGAAAAAAUAUAAAUUGAAACACAUAGUAUGGGCAUUUU--GUGCCCGUCUG-UUGUG-UGACUCUGGUAACCAGAGAAGUU---CUCUCGACGCA--GGACUCGGCUUGCUGA-A-----GUGCACA-CGGCAAGAGGCGAGAG---GUAUUAAGUGGGGGAAAAUUAGAUG--GGCCAGGGGGAAGGAAAAAAUAUAAAUUGAAACACAUAGUAUGGGCA
39_BF1.BR.04.04BRRJ179.EU735535          --GUGCCCGUCUG-UUGUG-UGACUCUGGUAUCCAGAGGAGAU---CUCUCGACGCA--GGACUCGGCUUGCUGAAG------CGCGCA-CGGCAAGAGGCGAGGG--GGUAUUAAGCGGCGGCGAAUUAGAUAG--GCCAGGGGGAAAGAAAAAAUAUAGACUAAAACAUAUAGUAUGGGCAUUUU--GUGCCCGUCUG-UUGUG-UGACUCUGGUAUCCAGAGGAGAU---CUCUCGACGCA--GGACUCGGCUUGCUGAAG------CGCGCA-CGGCAAGAGGCGAGGG--GGUAUUAAGCGGCGGCGAAUUAGAUA--GGCCAGGGGGAAAGAAAAAAUAUAGACUAAAACAUAUAGUAUGGGCA
40_BF1.BR.05.05BRRJ055.EU735537          --GUGCCCGUCUG-UUGUG-UGACUCUGGUAACCAGAGGAGCU---CUCUCGACGCA--GGACUCGGCUUGCUGAAA-----GCGCGCG-CAGCAAGAGGCGAGGG--GGUAUUAAGCGGGGGAGAAUUAGAUAG--ACCAGGGGGGAAGAAAAAAUAUCAAUUAAAACAUAUAGUAUGGGCAUUUU--GUGCCCGUCUG-UUGUG-UGACUCUGGUAACCAGAGGAGCU---CUCUCGACGCA--GGACUCGGCUUGCUGAAA-----GCGCGCG-CAGCAAGAGGCGAGGG--GGUAUUAAGCGGGGGAGAAUUAGAUA--GACCAGGGGGGAAGAAAAAAUAUCAAUUAAAACAUAUAGUAUGGGCA
42_BF1.LU.06.luBF_18_06.EU170139          --GUGCCCGUCUG-UUGUG-UGACUCUGGUAACCAGAGGAGCU---CUCUCGACGCA--GGACUCGGCUUGCUGAA------GUGCGCA-CGGCAAGAGGCGAGGG--GGUAUUAAGCGGGGGAGAAUUAGAUAG--GCCAGGGGGAAAGAAAAAAUAUAAAUUAAAACAUAUAGUAUGGGCAUUUU--GUGCCCGUCUG-UUGUG-UGACUCUGGUAACCAGAGGAGCU---CUCUCGACGCA--GGACUCGGCUUGCUGAA------GUGCGCA-CGGCAAGAGGCGAGGG--GGUAUUAAGCGGGGGAGAAUUAGAUA--GGCCAGGGGGAAAGAAAAAAUAUAAAUUAAAACAUAUAGUAUGGGCA
43_02G.SA.03.J11223.EU697904          --GUGCCCAUCUG-UUGUG-UGACUCUGGUAACCAGAGAAGUU---CUCUCGACGCA--GGACUCGGCUUGCUGA-G-----GUGCACA-CAGCAAGAGGCGAGA--G-GUAUUAAGUGGGGGAAAAUUAGAUGG--RCCAGGGGGAAAGAAAAAAUAUAGAAUGAAACAUYUAGUAUGGGCAUUUU--GUGCCCAUCUG-UUGUG-UGACUCUGGUAACCAGAGAAGUU---CUCUCGACGCA--GGACUCGGCUUGCUGA-G-----GUGCACA-CAGCAAGAGGCGAGA--G-GUAUUAAGUGGGGGAAAAUUAGAUG--GRCCAGGGGGAAAGAAAAAAUAUAGAAUGAAACAUYUAGUAUGGGCA
44_BF1.CL.01.CH12.AY536235          --GKGCCCGUCUG-UUGUU-UGACUCUGGUAGCCAGAGGAGAU---CUCUCGACGCA--GGASYMGGCUUGCUGA-A-----GUGCACA-AGGCAAGMGGCGAGRGGAGGUAUUAAGCGGGGGAAAAUUAGAURG--MCCAGGGGGAAAGAAAAAAUAUASAAUGAAGCAUCUAAUAUGGGCAUUUU--GKGCCCGUCUG-UUGUU-UGACUCUGGUAGCCAGAGGAGAU---CUCUCGACGCA--GGASYMGGCUUGCUGA-A-----GUGCACA-AGGCAAGMGGCGAGRGGAGGUAUUAAGCGGGGGAAAAUUAGAUR--GMCCAGGGGGAAAGAAAAAAUAUASAAUGAAGCAUCUAAUAUGGGCA
45_cpx.FR.04.04FR_AUK.EU448295          --GUGCCCGUCUG-UUGUG-UGACUCUGGUAACCAGAGAAGUU---CUCUCGACGCA--GGACUCGGCUUGCUGA-G-----GUGCACA-CAGCAAGAGGCGAGAG---GUAUUAAGCGGGGGGAAAUUAGAUAG--GCCAGGGGGAAAGAAAAAAUAUAAACUGAAACACUUAGUAUGGGCAUUUU--GUGCCCGUCUG-UUGUG-UGACUCUGGUAACCAGAGAAGUU---CUCUCGACGCA--GGACUCGGCUUGCUGA-G-----GUGCACA-CAGCAAGAGGCGAGAG---GUAUUAAGCGGGGGGAAAUUAGAUA--GGCCAGGGGGAAAGAAAAAAUAUAAACUGAAACACUUAGUAUGGGCA
46_BF1.BR.07.07BR_FPS625.HM026456          --GUGCCCGUCUG-UUGUG-UGACUCUGGUAACCAGAGAAGAU---CUCUCGACGCA--GGACUCGGCUUGCUGA-A-----GUGCACA-CGGCAAGAGGCGAG---AGGUAUUAAGCGGGGGAAAAUUAGAUGG--GCCGGGGGGAAAGAAAAAAUAUAGAAUGAAACAUCUGAUAUGGGCAUUUU--GUGCCCGUCUG-UUGUG-UGACUCUGGUAACCAGAGAAGAU---CUCUCGACGCA--GGACUCGGCUUGCUGA-A-----GUGCACA-CGGCAAGAGGCGAG---AGGUAUUAAGCGGGGGAAAAUUAGAUG--GGCCGGGGGGAAAGAAAAAAUAUAGAAUGAAACAUCUGAUAUGGGCA
47_BF1.ES.08.P1942.GQ372987          --UUGCCCGUCUG-UUGUG-UGACUCUGGUAACCAGAGAAGCU---CUCUCGACGCA--GGACUCGGCUUGCUGAA------GCGCGCU-CGGCAAGAGGCGAGGG--GGUAUUAAGCGGGGGAGAAUUGGAUAG--GCCAGGAGGAAAGAAAACAUAUAAAUUGAAACAUAUAGUAUGGGCAUUUU--UUGCCCGUCUG-UUGUG-UGACUCUGGUAACCAGAGAAGCU---CUCUCGACGCA--GGACUCGGCUUGCUGAA------GCGCGCU-CGGCAAGAGGCGAGGG--GGUAUUAAGCGGGGGAGAAUUGGAUA--GGCCAGGAGGAAAGAAAACAUAUAAAUUGAAACAUAUAGUAUGGGCA
49_cpx.GM.03.N26677.HQ385479          --------AUCUG-UGGUG-UGACUCUGGUAGCCAGAAAAGAU---CUCUCGACGCA--GGACUCGGCUUGCUGA-A-----GUGCACA-CGGCAAGAGGCGAG-AG--AUAUUAAGCGGGGGAAAAUUAGAUAG--GCCAGGGGGAAAGAAACAAUAUAGACUGAAACAUCUAGUAUGGGCAUUUU--------AUCUG-UGGUG-UGACUCUGGUAGCCAGAAAAGAU---CUCUCGACGCA--GGACUCGGCUUGCUGA-A-----GUGCACA-CGGCAAGAGGCGAG-AG--AUAUUAAGCGGGGGAAAAUUAGAUA--GGCCAGGGGGAAAGAAACAAUAUAGACUGAAACAUCUAGUAUGGGCA
60_BC.IT.11.BAV499.KC899079          --GUGCCCGUCUG-UUGUGUG-ACUCUGGUAACCAGAGGAGAU---CUCUCGACGCA--GGACUCGGCUUGCUGAAG------UGCACU-CGGCAAGAGGCGAGAG---AUAUUACGAGGCGAAAAAUUAGAUAA--GCCAGGGGGAAAGAAACAUUAUAUGCUGAAACACCUAGUCUGGGCAUUUU--GUGCCCGUCUG-UUGUGUG-ACUCUGGUAACCAGAGGAGAU---CUCUCGACGCA--GGACUCGGCUUGCUGAAG------UGCACU-CGGCAAGAGGCGAGAG---AUAUUACGAGGCGAAAAAUUAGAUA--AGCCAGGGGGAAAGAAACAUUAUAUGCUGAAACACCUAGUCUGGGCA
61_BC.CN.10.JL100010.KC990124          --GUGCCCGUCUG-UUGUGUG-ACUCUGGUAUCCAGAGAAGAU---CUCUCGACGCA--GGACUCGGCUUGCUGAAG------UGCACU-CGGCAAGAGGCGAGAG---AUAUUAAGAGGGGGAAAGUUAGAUAG--GCCAGGGGGAAAGAAACAUUAUAUGCUAAAACACCUAGUAUGGGCAUUUU--GUGCCCGUCUG-UUGUGUG-ACUCUGGUAUCCAGAGAAGAU---CUCUCGACGCA--GGACUCGGCUUGCUGAAG------UGCACU-CGGCAAGAGGCGAGAG---AUAUUAAGAGGGGGAAAGUUAGAUA--GGCCAGGGGGAAAGAAACAUUAUAUGCUAAAACACCUAGUAUGGGCA
63_02A6...CONSENSUS_63_02A6.          --GUGCCCGUCUG-UUGUG-UGACUCUGGUAACCAGAGAAGUU---CUCUCGACGCAG-GGACUCGGCUUGCUGA-G-----GUGCACA-CAGCAAGAGGCGAGAG---GUAUUAAGUGGGGGAAAAUUAGAUGG--GCCAGGGGGAAAGAAAAAAUAUAGGCUAAAACAUCUAGUAUGGGCAUUUU--GUGCCCGUCUG-UUGUG-UGACUCUGGUAACCAGAGAAGUU---CUCUCGACGCAG-GGACUCGGCUUGCUGA-G-----GUGCACA-CAGCAAGAGGCGAGAG---GUAUUAAGUGGGGGAAAAUUAGAUG--GGCCAGGGGGAAAGAAAAAAUAUAGGCUAAAACAUCUAGUAUGGGCA
63_02A6.RU.10.10RU6637.JN230353          --GUGCCCGUCUG-UUGUG-UGACUCUGGUAACCAGAGAAGUU---CUCUCGACGCAG-GGGCUCGGCUUGCUGA-G-----GUGCACA-CAGCAAGAGGCGAGAG---GUAUUAAGUGGGGGAAAAUUAGAUGG--GCCAGGGGGAAAGAAAAAAUAUAGGCUAAAACAUCUAGUAUGGGCAUUUU--GUGCCCGUCUG-UUGUG-UGACUCUGGUAACCAGAGAAGUU---CUCUCGACGCAG-GGGCUCGGCUUGCUGA-G-----GUGCACA-CAGCAAGAGGCGAGAG---GUAUUAAGUGGGGGAAAAUUAGAUG--GGCCAGGGGGAAAGAAAAAAUAUAGGCUAAAACAUCUAGUAUGGGCA
69_01B.JP.10.10JP_5091N200.AB845349          --GUGCCCGUCUG-UGUUAAGGACUCUGGUAACCAGAGAAGAU---CUCUCGACGCA--GGACUCGGCUUGCUGA-G-----GUGCACA-CAGCAAGAGGCGA---GAGGUAUUAAGUGGGGGAAAAUUAGAUGG--GCCAGGGGGAAAGAAAAAAUAUAGAUUGAAACAUAUAGUAUGGGCAUUUU--GUGCCCGUCUG-UGUUAAGGACUCUGGUAACCAGAGAAGAU---CUCUCGACGCA--GGACUCGGCUUGCUGA-G-----GUGCACA-CAGCAAGAGGCGA---GAGGUAUUAAGUGGGGGAAAAUUAGAUG--GGCCAGGGGGAAAGAAAAAAUAUAGAUUGAAACAUAUAGUAUGGGCA
70_BF1.BR.10.10BR_PE004.KJ849758          ----GCCCGUCUG-UUUUG-UGACUCUAGUAACCAGAGGACUU---CUCUCGACGCA--GGACUCGGCUUGCUGAG-------CGCGCA-CAGCAAGAGGCGAGAG--GAUAUUAAGCGGGGGAGAAUUGGAUCG--ACCAGGGGGAAAGAAACAAUAUAGAUUAAAACAUGUAGUAUGGGCAUUUU----GCCCGUCUG-UUUUG-UGACUCUAGUAACCAGAGGACUU---CUCUCGACGCA--GGACUCGGCUUGCUGAG-------CGCGCA-CAGCAAGAGGCGAGAG--GAUAUUAAGCGGGGGAGAAUUGGAUC--GACCAGGGGGAAAGAAACAAUAUAGAUUAAAACAUGUAGUAUGGGCA
71_BF1.BR.10.10BR_PE008.KJ849759          --GUGCCCGUCUG-UUGUG-UGACUCUGGUAACCAGAGAAGCU---CUCUCGACGCA--GGACUCGGCUUGCUGAAG------CGCGCA-CAGCAAGAGGCGAGGG--GGUAUUAAGCGGGGGAAAAUUAGAUAG--GCCAGGGGGGAAGAAAAAAUAUAAAUUAAGACAUAUAGUAUGGGCAUUUU--GUGCCCGUCUG-UUGUG-UGACUCUGGUAACCAGAGAAGCU---CUCUCGACGCA--GGACUCGGCUUGCUGAAG------CGCGCA-CAGCAAGAGGCGAGGG--GGUAUUAAGCGGGGGAAAAUUAGAUA--GGCCAGGGGGGAAGAAAAAAUAUAAAUUAAGACAUAUAGUAUGGGCA
72_BF1.BR.10.10BR_MG002.KJ671534          --GUGCCCGUCUG-UUGUG-UGACUCUGGUAACCAGAGCAGCU---CUCUCGACGCA--GGACUCGGCUUGCUGAA------GCGCGCA-CAGCAAGAGGCGAGGG--GGUAUUAAGCGGGGGAGAAUUGGAUAG--GCCAGGAGGGAAUAAAAAAUAUAAAUUAAAACAUAUAGUAUGGGCAUUUU--GUGCCCGUCUG-UUGUG-UGACUCUGGUAACCAGAGCAGCU---CUCUCGACGCA--GGACUCGGCUUGCUGAA------GCGCGCA-CAGCAAGAGGCGAGGG--GGUAUUAAGCGGGGGAGAAUUGGAUA--GGCCAGGAGGGAAUAAAAAAUAUAAAUUAAAACAUAUAGUAUGGGCA
73_BG.DE.01.9196_01.AY882421          --GUGCCCGUCUG-UUGUG-UGACUCUGGUAACCAGAGAAGUU---CUCUCGACGCA--GGACUCGGCUUGCUG--G-----GUGCACA-CAGCAAGAGGCGAG---AGGUAUUAAGCGGGGGAAAAUUAGAUGG--GCCAGGGGGAAAGAAAAAAUAUAGGAUGAAACAUUUAGUAUGGGCAUUUU--GUGCCCGUCUG-UUGUG-UGACUCUGGUAACCAGAGAAGUU---CUCUCGACGCA--GGACUCGGCUUGCUG--G-----GUGCACA-CAGCAAGAGGCGAG---AGGUAUUAAGCGGGGGAAAAUUAGAUG--GGCCAGGGGGAAAGAAAAAAUAUAGGAUGAAACAUUUAGUAUGGGCA
75_BF1.IT.02.58736.GU595160          --GUGCCCGUCUG-UUGUG-UGACUCUGGUAACCAGAGGAGAU---CUCUCGACGCA--GGACUCGGCUUGCUGAAG------CGCGCA-CAGCAAGAGGCGAGGG--GGUAUUAAGCGGGGGAAAAUUAGAUAG--ACCAGGGGGAAAGAAACAAUAUAGACUAAAACAUAUAGUAUGGGCAUUUU--GUGCCCGUCUG-UUGUG-UGACUCUGGUAACCAGAGGAGAU---CUCUCGACGCA--GGACUCGGCUUGCUGAAG------CGCGCA-CAGCAAGAGGCGAGGG--GGUAUUAAGCGGGGGAAAAUUAGAUA--GACCAGGGGGAAAGAAACAAUAUAGACUAAAACAUAUAGUAUGGGCA
94_cpx.FR.16.32FR0916_MW94FOBV.MH141494          --GUGCCCGUCUG-UUGUU-UGACUCUGGUAACCAGAGAAGAU---CUCUCKACGCAC-GGACUCGGCUUGCUGA-G-----GUGCACA-CAGCAAGAGGCGAGAG---GUAUUAACUGGGGGAAAAUUAGAUGG--GCCAGGGGGAAAGAAAAAAUAUAGACUAAAACAUUUAGUAUGGGCAUUUU--GUGCCCGUCUG-UUGUU-UGACUCUGGUAACCAGAGAAGAU---CUCUCKACGCAC-GGACUCGGCUUGCUGA-G-----GUGCACA-CAGCAAGAGGCGAGAG---GUAUUAACUGGGGGAAAAUUAGAUG--GGCCAGGGGGAAAGAAAAAAUAUAGACUAAAACAUUUAGUAUGGGCA
96_cpx.CN.10.JL.RF01.KF850149          GUGUGCCCGUCUG-UUGUG-UGACUCUGGUAACCAGAGAAGUU---CUCUCGACGCA--GGACUCGGCUUGCUGA-G-----GUGCACA-CAGCAAGAGGCGAGAGGAGGUAUUAACUGGGGGAAAAUUAGAUGG--GCCAGGGGGAAAGAAAAAAUAUAGGAUGAAACAUUUAGUAUGGGCAUUUUGUGUGCCCGUCUG-UUGUG-UGACUCUGGUAACCAGAGAAGUU---CUCUCGACGCA--GGACUCGGCUUGCUGA-G-----GUGCACA-CAGCAAGAGGCGAGAGGAGGUAUUAACUGGGGGAAAAUUAGAUG--GGCCAGGGGGAAAGAAAAAAUAUAGGAUGAAACAUUUAGUAUGGGCA
97_01B.LA.11.VI29M2888.MG760399          --GUGCCCAUCUG-UGUUA-GGACUCUGGUAACCAGAGAAGUU---CUCUCGACGCA--GGACUCGGCUUGCUGA-G-----GUGCACA-CAGCAAGAGGCGA---GAGGUAUUAAGCGGGGGAAAAUUAGAUGG--GCCAGGGGGUAAAAAGAAAUAUAGGCUGAAACAUAUAGUAUGGGCAUUUU--GUGCCCAUCUG-UGUUA-GGACUCUGGUAACCAGAGAAGUU---CUCUCGACGCA--GGACUCGGCUUGCUGA-G-----GUGCACA-CAGCAAGAGGCGA---GAGGUAUUAAGCGGGGGAAAAUUAGAUG--GGCCAGGGGGUAAAAAGAAAUAUAGGCUGAAACAUAUAGUAUGGGCA
146_BC.BR.01.01_BR_RGS69.GQ365652          --GUGCCCGUCUG-UUGUGUG-ACUCUGGUAACCAGAGGAGAU---CUCUCGACGCA--GGACUCGGCUUGCUGAAG------UGCACU-CGGCAAGAGGCGAGAG---AUAUUAAGAGGCGAAAAAUUAGAUAA--GCCAGGGGGAAAGAAACAAUAUAUGAUGAAACAUCUAGUCUGGGCAUUUU--GUGCCCGUCUG-UUGUGUG-ACUCUGGUAACCAGAGGAGAU---CUCUCGACGCA--GGACUCGGCUUGCUGAAG------UGCACU-CGGCAAGAGGCGAGAG---AUAUUAAGAGGCGAAAAAUUAGAUA--AGCCAGGGGGAAAGAAACAAUAUAUGAUGAAACAUCUAGUCUGGGCA
157_A6C.RU.21.Vlad29.OR736072          --GUGCCCGUCUG-UUGUGUG-ACUCUGGUAACCAGAGGAGAU---CUCUCGACGCA--GGACUCGGCUUGCUGAAG------UGCACU-CGGCAAGAGGCGAGAG---GUAUUGAGCGGGGGAAAAUUAGAUAG--GCCAGGGGGAAAGAAAAAAUAUAGAUUAAAACACUUAGUAUGGGCAUUUU--GUGCCCGUCUG-UUGUGUG-ACUCUGGUAACCAGAGGAGAU---CUCUCGACGCA--GGACUCGGCUUGCUGAAG------UGCACU-CGGCAAGAGGCGAGAG---GUAUUGAGCGGGGGAAAAUUAGAUA--GGCCAGGGGGAAAGAAAAAAUAUAGAUUAAAACACUUAGUAUGGGCA
L.CD.01.L_CG_0018a_01.MN271384          --GUGCCCGUCUG-UUGUG-UGACUCUGGUAACCAGAGAAGUU---CUCUCGACGCA--GGACUCGGCUUGCUGA-A-----GUGCACA-CAGCAAGAGGCGAGGG--GGUAUUAAGCGGGGGAAAAUUAGAUGG--GCCAGGGGGAAGUAAAAGAUAUAGACUAAAACAUCUAGUAUGGGCAUUUU--GUGCCCGUCUG-UUGUG-UGACUCUGGUAACCAGAGAAGUU---CUCUCGACGCA--GGACUCGGCUUGCUGA-A-----GUGCACA-CAGCAAGAGGCGAGGG--GGUAUUAAGCGGGGGAAAAUUAGAUG--GGCCAGGGGGAAGUAAAAGAUAUAGACUAAAACAUCUAGUAUGGGCA
L.CD.83.83CD003_Z3.AF286236          --GUGCCCGUCUG-UUGUG-UGACUCUGGUAUCCAGAGAAGUU---CUCUCGACGCA--GGACUCGGCUUGCUGA-A-----GUGCACA-CGGCAAGAGGCGAGGG--GGUAUUAAGCGGGGGAAAAUUAGAUGG--GCCAGGGGGACGCAAAAAAUAUAGACUAAAACAUCUAGUAUGGGCAUUUU--GUGCCCGUCUG-UUGUG-UGACUCUGGUAUCCAGAGAAGUU---CUCUCGACGCA--GGACUCGGCUUGCUGA-A-----GUGCACA-CGGCAAGAGGCGAGGG--GGUAUUAAGCGGGGGAAAAUUAGAUG--GGCCAGGGGGACGCAAAAAAUAUAGACUAAAACAUCUAGUAUGGGCA
L...CONSENSUS_L.          --GUGCCCGUCUG-UUGUG-UGACUCUGGUAACCAGAGAAGUU---CUCUCGACGCA--GGACUCGGCUUGCUGA-A-----GUGCACA-CAGCAAGAGGCGAGGG--GGUAUUAAGCGGGGGAAAAUUAGAUGG--GCCAGGGGGACGCAAAAAAUAUAGACUAAAACAUCUAGUAUGGGCAUUUU--GUGCCCGUCUG-UUGUG-UGACUCUGGUAACCAGAGAAGUU---CUCUCGACGCA--GGACUCGGCUUGCUGA-A-----GUGCACA-CAGCAAGAGGCGAGGG--GGUAUUAAGCGGGGGAAAAUUAGAUG--GGCCAGGGGGACGCAAAAAAUAUAGACUAAAACAUCUAGUAUGGGCA
O.BE.87.ANT70.L20587          --GUGCUCAUCUGUUCAA-----CCCUGGUGUCCAGGGAAGAAA-ACCUCCGACGCAACGGGCUCGGCUUAGCGGAG------UGCACC-CGCUAAGAGGCGAGAGGAAGUGUUGACAGGAAGCAAAUUGGAUGA--GCCAGGAUCUAAAAAGAAAUAUAGACUAAAACACUUAGUAUGGGCAUUUU--GUGCUCAUCUGUUCAA-----CCCUGGUGUCCAGGGAAGAAA-ACCUCCGACGCAACGGGCUCGGCUUAGCGGAG------UGCACC-CGCUAAGAGGCGAGAGGAAGUGUUGACAGGAAGCAAAUUGGAUG--AGCCAGGAUCUAAAAAGAAAUAUAGACUAAAACACUUAGUAUGGGCA
O.CM.91.MVP5180.L20571          --GUGCUCAUCUGUUCAA-----CCCUGGUGUCCAGGGAAGAAA-ACCUCCGACGCAACGGGCUCGGCUUAGCGGAG------UGCACC-UGCUAAGAGGCGAGAGGAAGUGUUGACAGGGAGUAAAUUGGAUGG--GCCAGGAUCUAAAAAGGCAUAUAGGCUAAAACAUUUAGUAUGGGCAUUUU--GUGCUCAUCUGUUCAA-----CCCUGGUGUCCAGGGAAGAAA-ACCUCCGACGCAACGGGCUCGGCUUAGCGGAG------UGCACC-UGCUAAGAGGCGAGAGGAAGUGUUGACAGGGAGUAAAUUGGAUG--GGCCAGGAUCUAAAAAGGCAUAUAGGCUAAAACAUUUAGUAUGGGCA
O.CM.98.98CMU2901.AY169812          --GUGCUCAUCUGUUCAA-----CCCUGGUAUCCAGGGAAGAAA-ACCUCCGACGCAACGGGCUCGGCUUAGCGGAG------UGCACC-CGCUAAGAGGCGAGAGGAAGUGUUGACAGGGAGUAAAUUGGAUGA--GCCAGGAUCUAAAAAGAAAUAUAGACUAAAACAUUUAGUAUGGGCAUUUU--GUGCUCAUCUGUUCAA-----CCCUGGUAUCCAGGGAAGAAA-ACCUCCGACGCAACGGGCUCGGCUUAGCGGAG------UGCACC-CGCUAAGAGGCGAGAGGAAGUGUUGACAGGGAGUAAAUUGGAUG--AGCCAGGAUCUAAAAAGAAAUAUAGACUAAAACAUUUAGUAUGGGCA
O...CONSENSUS_O.          --GUGCUCAUCUGUUCAA-----CCCUGGUAUCCAGGGAAGAAA-ACCUCCGACGCAACGGGCUCGGCUUAGCGGAG------UGCACC-CGCUAAGAGGCGAGAGGAAGUGUUGACAGGGAGCAAAUUGGAUGA--GCCAGGAUCUAAAAAGAAAUAUAGACUAAAACAUUUAGUAUGGGCAUUUU--GUGCUCAUCUGUUCAA-----CCCUGGUAUCCAGGGAAGAAA-ACCUCCGACGCAACGGGCUCGGCUUAGCGGAG------UGCACC-CGCUAAGAGGCGAGAGGAAGUGUUGACAGGGAGCAAAUUGGAUG--AGCCAGGAUCUAAAAAGAAAUAUAGACUAAAACAUUUAGUAUGGGCA
O.SN.99.99SE_MP1300.AJ302647          --GUGCUCAUCUGUUCAA-----CCCUGGUAUCCAGGGAAGAAA-ACCUCCGACGCAACGGGCUCGGCUUAGCGGAG------UGCACC-CGCUAAGAGGCGAGAGGAAGUGUUGUCAGGGAGCAAAUUGGAUAA--GCCAGGAUGUAAAAAGAAAUACAGACUAAAACAUUUAGUAUGGGCAUUUU--GUGCUCAUCUGUUCAA-----CCCUGGUAUCCAGGGAAGAAA-ACCUCCGACGCAACGGGCUCGGCUUAGCGGAG------UGCACC-CGCUAAGAGGCGAGAGGAAGUGUUGUCAGGGAGCAAAUUGGAUA--AGCCAGGAUGUAAAAAGAAAUACAGACUAAAACAUUUAGUAUGGGCA
N.CM.02.DJO0131.AY532635          --GUGCCCAUCCA--UUCGGUAACUCUGGUACCCGGAGGCUGAA-UCUCUCGACGCA--GGACUCGGCUCGUUGG--------UGCACA-CAGCGAGAGGCGAGG----GUGUUAACAGGGGGAAAAUUAGAUCG--ACCAGGGGGAAAGAAAAAAUACAGAAUGAAACAUUUAGUAUGGGCAUUUU--GUGCCCAUCCA--UUCGGUAACUCUGGUACCCGGAGGCUGAA-UCUCUCGACGCA--GGACUCGGCUCGUUGG--------UGCACA-CAGCGAGAGGCGAGG----GUGUUAACAGGGGGAAAAUUAGAUC--GACCAGGGGGAAAGAAAAAAUACAGAAUGAAACAUUUAGUAUGGGCA
N.CM.04.04CM_1015_04.DQ017382          --GUGCCCAUCCA--UUCGGUAACUCUGGUACCCGGAGGCUGAAAUCUCUCGACGCA--GGACUCGGCUCGUUGGG-------UGCACA-CAGCGAGAGGCGAGG----GUGUUAACAGGGGGAAAAUUAGAUAG--ACCAGGGGGAAAGAAAAAAUACAAAAUGAAACAUUUAGUAUGGGCAUUUU--GUGCCCAUCCA--UUCGGUAACUCUGGUACCCGGAGGCUGAAAUCUCUCGACGCA--GGACUCGGCUCGUUGGG-------UGCACA-CAGCGAGAGGCGAGG----GUGUUAACAGGGGGAAAAUUAGAUA--GACCAGGGGGAAAGAAAAAAUACAAAAUGAAACAUUUAGUAUGGGCA
N.CM.95.YBF30.AJ006022          --GUGCCCAUCCA--UUCGGUAACUCUGGUACCCGGAGGCUGAA-UCUCUCGACGCA--GGACUCGGCUCGUUGG--------UGCACA-CAGCGAGAGGCGAGG----GUGUUAACAGGGGGAAAAUUAGAUCG--ACCAGGGGGAAAGAAAAAAUACAGAAUGAAACAUUUAGUAUGGGCAUUUU--GUGCCCAUCCA--UUCGGUAACUCUGGUACCCGGAGGCUGAA-UCUCUCGACGCA--GGACUCGGCUCGUUGG--------UGCACA-CAGCGAGAGGCGAGG----GUGUUAACAGGGGGAAAAUUAGAUC--GACCAGGGGGAAAGAAAAAAUACAGAAUGAAACAUUUAGUAUGGGCA
N.CM.97.YBF106.AJ271370          --GUGCCCAUCCA--UUCGGUAACUCUGGUACCCGGAGGCUGAA-UCUCUCGACGCAA-GGACUCGGCUCGUUGG--------UGCACA-CAGCGAGAGGCGAGG----GUGUUAACAGGGGGAAAAUUAGAUCG--GCCAGGGGGAAAGAAAAAAUACAGAUUGAAACAUUUAGUAUGGGCAUUUU--GUGCCCAUCCA--UUCGGUAACUCUGGUACCCGGAGGCUGAA-UCUCUCGACGCAA-GGACUCGGCUCGUUGG--------UGCACA-CAGCGAGAGGCGAGG----GUGUUAACAGGGGGAAAAUUAGAUC--GGCCAGGGGGAAAGAAAAAAUACAGAUUGAAACAUUUAGUAUGGGCA
N...CONSENSUS_N.          --GUGCCCAUCCA--UUCGGUAACUCUGGUACCCGGAGGCUGAA-UCUCUCGACGCA--GGACUCGGCUCGUUGG--------UGCACA-CAGCGAGAGGCGAGG----GUGUUAACAGGGGGAAAAUUAGAUCG--ACCAGGGGGAAAGAAAAAAUACAGAAUGAAACAUUUAGUAUGGGCAUUUU--GUGCCCAUCCA--UUCGGUAACUCUGGUACCCGGAGGCUGAA-UCUCUCGACGCA--GGACUCGGCUCGUUGG--------UGCACA-CAGCGAGAGGCGAGG----GUGUUAACAGGGGGAAAAUUAGAUC--GACCAGGGGGAAAGAAAAAAUACAGAAUGAAACAUUUAGUAUGGGCA
P.CM.06.U14788.HQ179987          --GUGCUCAUCUGUUCAGA----CUCUGGUAUCCAGUUUCUGAA-ACCUCCGACGCA-CGGGCUCGGCUCAGCGGAG------UGCACC-UGCUGAGAGGCGAGAGGAAGUGUUGACAGGGGGCCGAUUGGAUGG--ACCAGGAGGUAAGAAAAAAUAUAAGCUAAAACAUGUAGUAUGGGCAUUUU--GUGCUCAUCUGUUCAGA----CUCUGGUAUCCAGUUUCUGAA-ACCUCCGACGCA-CGGGCUCGGCUCAGCGGAG------UGCACC-UGCUGAGAGGCGAGAGGAAGUGUUGACAGGGGGCCGAUUGGAUG--GACCAGGAGGUAAGAAAAAAUAUAAGCUAAAACAUGUAGUAUGGGCA
P.FR.09.RBF168.GU111555          --GUGCUCAUCUGUUCAGA---ACUCUGGUGUCCAGUGUCUGAA-UCCUCCGACGCA-CGGGCUCGGCUCAGCGGAG------UGCACC-UGCUGAGAGGCGAGAGGAGGUGUUGACAGGGGGCCGAUUGGAUGA--GCCAGGAAGUAAGAAAAAAUAUAUGCUAAAACAUAUAGUAUGGGCAUUUU--GUGCUCAUCUGUUCAGA---ACUCUGGUGUCCAGUGUCUGAA-UCCUCCGACGCA-CGGGCUCGGCUCAGCGGAG------UGCACC-UGCUGAGAGGCGAGAGGAGGUGUUGACAGGGGGCCGAUUGGAUG--AGCCAGGAAGUAAGAAAAAAUAUAUGCUAAAACAUAUAGUAUGGGCA
#=GC SS_cons          ---<<<<<<<<<<-.<<<<-<..<<<<<<<............<---<<<<<..<<<.--...<<<<.<<<<<<<..<......<<<<<..<<<<<<<...<<<<............<<<.<<<<<<...........<<<<<<<.......................<<<<<<<<.<<<<<<<.......>>>>>>>>>>.>->>>.>..>>>>>>>............>...>>>>>..>>>--....>>>>.>>>>>>>..>......>>>>>..>>>>>>>...>>>>.--.........>>>.>>>>>>...........>>>>>>>.......................>>>>>>>>.>>>>>>>
//
