# Supplementary material for: DEAD-box helicase intrinsically disordered domains and structural dynamics of HIV-1 RNA are required to reveal DDX3X catalytic efficiency
Source: Nucleic Acids Res. 2025 Aug 28;53(16):gkaf834. doi: 10.1093/nar/gkaf834 (PMC12392093; doi:10.1093/nar/gkaf834)
Supplement: gkaf834_Supplemental_Files [file gkaf834_supplemental_files.zip › Table_S1.xlsx]

## Sheet: DQAD Footprint BzCN
		Footprint experiments: BzCN reactivities
SeqNum	Nucl	No DDX3		1uM DDX3		Control
		Mean	SEM	Mean	SEM	Mean	SEM
14	A	0.140868	0.0158527	0.0373727	0.0498302	0.125708	0.017886
15	G	0.241353	0.0411373	0.415417	0.188061	0.306003	0
16	A	2.47147	0.118958	1.37538	0.127825	0	0
17	C	0.474444	0.0196258	0.150853	0.101668	1.48127	0
18	C	0	0	0	0	0	0
19	A	0.111067	0.0496507	0.0619237	0.0480722	0.376499	0
20	G	0.0646803	0.0186902	0.215027	0.152057	0.0669635	0.0402135
21	A	0.470267	0.0313402	0.494454	0.0254873	0.071632	0.016407
22	U	0.80324	0.0298029	0.302711	0.068456	0.105784	0.06849
23	C	0.737485	0.04475	0.25582	0.015121	0.0983945	0.0481985
24	U	0.787183	0.0478058	0.324686	0.0629895	0.0936055	0.0601415
25	G	0.23041	0.0174271	0.360258	0.103453	0.082894	0.001201
26	A	0.199317	0.0524142	0.0996853	0.0338949	0.0546495	0.0091025
27	G	0.059952	0.00570667	0.126113	0.0466942	0.027203	0.015847
28	C	0.153944	0.0303529	0.173813	0.0738791	0.0655565	0.0023855
29	C	0.480815	0.0254033	0.793805	0.18251	0.244238	0.123653
30	U	1.2531	0.0711724	1.02643	0.146756	0.123838	0.018088
31	G	1.95217	0.02882	1.34362	0.150483	0.167155	0.0955445
32	G	1.61339	0.0672016	1.26903	0.102999	0.138347	0.0736465
33	G	0.759221	0.0218729	0.868523	0.194962	0.102136	0.0252945
34	A	1.96658	0.10714	0	0	0	0
35	G	0.344248	0.0509236	0.198439	0.173162	0.213786	0.0435885
36	C	0	0	0	0	0	0
37	U	0.062463	0.0447507	0.0190063	0.0253418	0.262635	0.098236
38	C	0.106146	0.0229371	0.0700147	0.0466764	0.177086	0.045136
39	U	0.0368693	0.0228618	0.0874933	0.0474018	0.023849	0.023295
40	C	0.0668437	0.0279862	0.099274	0.0499173	0.063226	0.005643
41	U	0.101002	0.0555007	0.111575	0.0543476	0.088792	0.055132
42	G	0.0528797	0.0323656	0.11491	0.0863118	0.148613	0.148613
43	G	0.0349453	0.00687289	0.338329	0.215174	0.105423	0.105423
44	C	0	0	0	0	0	0
45	U	0.251401	0.0835584	0.270359	0.136796	0.449867	0
46	A	0.143458	0.0140651	0.275094	0.142562	0.209005	0
47	A	0.113771	0.00911978	0.041259	0.027506	0.0655015	0.0444055
48	C	0.072231	0.030688	0.014527	0.0128647	0.236368	0
49	U	0.0340947	0.00959156	0.238351	0.169688	0.180358	0.09517
50	A	0.192705	0.072386	0.0346693	0.0325638	0.451356	0.0385825
51	G	0	0	0.408497	0.126674	0	0
52	G	0	0	0	0	0	0
53	G	0	0	0	0	0	0
54	A	0	0	0	0	0	0
55	A	0	0	0	0	0	0
56	C	0	0	0	0	0	0
57	C	0	0	0	0	0	0
58	C	0.185818	0.0373693	0.166	0.088645	1.59859	0.166685
59	A	0.121227	0.028112	0.061388	0.028598	0.511701	0.0188405
60	C	0.117255	0.0307273	0.0890123	0.0516596	0.1039	0.049192
61	U	0.0991697	0.0114044	0.0766833	0.0511222	0.0725035	0.0006055
62	G	0.139058	0.00910756	0.133455	0.047498	0.006078	0.006078
63	C	0.102401	0.00606467	0.246311	0.0896442	0.0252985	0.0132055
64	U	0.127798	0.0164913	0.376291	0.142249	0.079754	0.02917
65	U	0.245947	0.044272	0.441637	0.126685	0.175075	0.042677
66	A	0.293162	0.0316307	0.493666	0.0985824	0.21164	0.032992
67	A	0.184208	0.0137667	0.583323	0.240005	0.173127	0.0404665
68	G	0.140685	0.0195302	0.235087	0.0625573	0.109651	0.0116585
69	C	0.117872	0.00978778	0.217668	0.0719256	0.152084	0.017063
70	C	0.105695	0.004868	0.162162	0.0490209	0.161186	0.006043
71	U	0.080551	0.00936	0.126077	0.0604451	0.0794195	0.0041145
72	C	0	0	0	0	0.459	0.098653
73	A	0	0	0	0	0.329956	0.0473355
74	A	0	0	0	0	0.860923	0.175995
75	U	0	0	0.429971	0.145113	0.212662	0.0904615
76	A	0.960109	0.0303911	1.1315	0.123456	0.829125	0.050036
77	A	0.935874	0.0469238	1.16409	0.048999	0.855754	0.0764715
78	A	0.835712	0.04733	0.837706	0.113302	0.863983	0.011095
79	G	0.390886	0.0428649	0.393476	0.0300231	0.363011	0.012803
80	C	0.378697	0.0106056	0.27933	0.0724431	0.268882	0.005494
81	U	0.571456	0.021216	0.71071	0.0523913	0.411868	0.0018415
82	U	0.746058	0.0741316	0.944818	0.08216	0.56913	0.0231185
83	G	0.457382	0.0404864	0.51047	0.0276091	0.360597	0.003016
84	C	0.439557	0.0199564	0.456772	0.0438058	0.322096	0.005847
85	C	0.153138	0.0522029	0.212153	0.0856751	0.192906	0.0012325
86	U	0.168421	0.0265478	0.165411	0.0328433	0.191508	0.0042405
87	U	0.198053	0.00935467	0.357988	0.10883	0.251877	0.014079
88	G	0.147051	0.0204891	0.45612	0.199647	0.156083	0.000161
89	A	0.141649	0.0239896	0.139165	0.0196042	0.143526	0.0210385
90	G	0.390995	0.0520731	0.212879	0.0869702	0.370005	0.044787
91	U	0.37846	0.0599958	0.17482	0.121724	1.15246	0.23795
92	G	0.117933	0.0126271	0.132594	0.0140867	0.271403	0.064475
93	C	0.159551	0.0206213	0.17179	0.0309191	0.33594	0.097553
94	U	0.0277517	0.0185011	0.210393	0.0636767	0.095584	0.069336
95	C	0.333298	0.0252611	0.498652	0.0863738	0.523474	0.165626
96	A	0.689636	0.0541076	0.697671	0.0156107	0.71944	0.0825835
97	A	0.31277	0.026568	0.457544	0.0880269	0.376527	0.055715
98	A	0.197004	0.0205936	0.136669	0.0373069	0.219077	0.022288
99	G	0.103592	0.0168938	0.132466	0.0437842	0.188043	0.014783
100	U	0.21346	0.0109273	0.440365	0.184612	0.289404	0.0160235
101	A	0.166524	0.017516	0.223014	0.0746909	0.200879	0.012746
102	G	0.266324	0.0127	0.323198	0.0562591	0.329863	0.0133115
103	U	0.112166	0.00901289	0.200797	0.126208	0.117481	0.0344775
104	G	0.219633	0.00795889	0.301012	0.122327	0.266039	0.038473
105	U	0	0	1.13936	0.264373	0.958363	0
106	G	0	0	0	0	0.92761	0.066756
107	U	0	0	3.37862	1.89189	0.787791	0.022869
108	G	0.564937	0.104357	0.189539	0.0266565	0.528282	0.014623
109	C	0.198703	0.0556533	0.184298	0.122865	0.313609	0.0680535
110	C	0.0435957	0.0290638	0.235587	0.062716	0.262383	0.0821455
111	C	0.058268	0.0124533	0.118036	0.0490876	1.01742	0.37451
112	G	0.194529	0.072619	0.0295593	0.0259404	0.449943	0.0824785
113	U	0.240335	0.00769044	0.04625	0.0190993	0.496274	0.0652675
114	C	0.297271	0.0249124	0.134472	0.089648	0.267354	0.0030115
115	U	0.066159	0.044106	0.013429	0.013429	0.515551	0.0604915
116	G	0.337385	0.0736716	0.415089	0.168968	0.503861	0.0995055
117	U	0.0249647	0.0165344	0.086442	0.031321	0.91895	0.0478795
118	U	0.557399	0.0556142	0.231183	0.0584531	1.12201	0
119	G	0.503021	0.0845902	0.143237	0.0732169	0.651856	0.0823245
120	U	0.0391587	0.0522116	0.0450813	0.0418838	0.856881	0.148053
121	G	0	0	0	0	0.486048	0.010195
122	U	0	0	0	0	0.942961	0.101439
123	G	0	0	0	0	0.759487	0.0799715
124	A	0	0	0	0	0.56542	0.0517545
125	C	0.171156	0.0308342	0.123957	0.0758949	0.146916	0.0174075
126	U	0.060494	0.0356547	0.186749	0.14455	0.051278	0.03602
127	C	0.142677	0.0168824	0.071945	0.0351047	0.339841	0.191091
128	U	0.283051	0.130274	0.441365	0.144484	0.244426	0.090409
129	G	0	0	0	0	0.226768	0.0602225
130	G	0.48222	0.052397	0.734164	0.137981	0.422683	0.0643565
131	U	0.687292	0.0986404	0.767332	0.0307185	0.949961	0.102164
132	A	0.727108	0.0306793	0.558896	0.217116	0.680806	0.290417
133	A	0.596489	0.0362856	0.362135	0.131185	0.905844	0.0326945
134	C	0.081721	0.030616	0.215227	0.0560571	0.291547	0.0480324
135	U	0.152264	0.0142747	0.35302	0.0196505	0.19397	0.028272
136	A	0.0515423	0.0268102	0.0174245	0.0095655	0.163132	0.0318533
137	G	0.0279867	0.00905889	0.206598	0.011335	0.08526	0.073802
138	A	0.077994	0.02341	0.0467835	0.0220905	0.145728	0.108715
139	G	0.090855	0.0293667	0.083869	0.044447	0.164452	0.0299536
140	A	0.225613	0.0224882	0.0935795	0.0095485	0.25119	0.0346664
141	U	0.171973	0.0114218	0.277936	0.0595165	0.229416	0.0362591
142	C	0.312989	0.165506	0.1203	0.106893	0.399193	0.0850009
143	C	0.128642	0.0595696	0.0428293	0.0108222	0.25866	0.126236
144	C	0.120423	0.0533789	0.262649	0.0927016	0.188535	0.0640809
145	U	0.039189	0.026126	0.255379	0.170253	0.0813777	0.0236231
146	C	0.223215	0.0854931	0.453085	0.209798	0.289073	0.025055
147	A	0.128661	0.0276249	0.0847913	0.0595884	0.390757	0.048216
148	G	0.188886	0.111281	0.478224	0.144868	0.245053	0.0034975
149	A	0.0877763	0.0362238	0.045891	0.030594	0.159239	0.0232647
150	C	0	0	0	0	0.381029	0.182033
151	C	0	0	0	0	0.610669	0.247808
152	C	0	0	0	0	0	0
153	U	0.387705	0.131726	0.167187	0.0876947	0.819754	0.382617
154	U	0.370961	0.156203	0.25266	0.0454562	0.611195	0.41317
155	U	0.540031	0.104024	0.286436	0.143168	0.797482	0.557154
156	U	1.21108	0.0821069	0	0	1.67198	0.51225
157	A	0.581773	0.0996542	0.513094	0.199077	0.462171	0.160393
158	G	0.2199	0.10027	0.414088	0.147032	0.259515	0.0550591
159	U	0.147641	0.0512544	0.260775	0.110272	0.139962	0.0323558
160	C	0.261499	0.0558333	0.921741	0.148146	0.148145	0.0310475
161	A	0.25547	0.002337	0.686388	0.337197	0.314987	0.08537
162	G	0.471987	0.117733	0.327965	0.218643	0.446574	0.133622
163	U	0.089161	0.0594407	0.303431	0.11868	0.13654	0.0371649
164	G	0.244912	0.0393853	0.153872	0.0112825	0.267177	0.121669
165	U	1.08185	0.134169	0.373263	0.176316	0	0
166	G	0.381037	0.10833	0.490758	0.010219	0.518705	0.198038
167	G	0.387093	0.0566485	0.727141	0.068971	0.353957	0.0831915
168	A	0.295937	0.182273	0.235315	0.0589998	0.396432	0.0409722
169	A	0.36062	0.174318	0.292714	0.0280591	0.239864	0.0159535
170	A	0.50524	0.064898	0.427534	0.127997	0.540616	0.179546
171	A	0.598158	0.0500673	0.212462	0.014831	0.326137	0.101687
172	U	0.306436	0.00733867	0.150873	0.0491231	0.198963	0.105719
173	C	0.101134	0.0207629	0.191536	0.0473116	0.100134	0.0443091
174	U	0.107063	0.036512	0.0682677	0.0455118	0.0936993	0.100862
175	C	0	0	0	0	0.329564	0.0850696
176	U	0.112732	0.0759844	0.350949	0.157782	0.185767	0.04093
177	A	0.12338	0.0822531	0.317521	0.179589	0.193666	0.156344
178	G	0.194331	0.129554	0.143677	0.143677	0.122201	0.059229
179	C	0.405976	0.195692	0.5796	0.148651	0	0
180	A	0.587305	0.004911	0.357822	0.210923	0.379449	0.0585475
181	G	0.432593	0.127779	0.352329	0.144532	0.48839	0.091096
182	U	0.26724	0.135079	0.0859575	0.0859575	0.418339	0.157027
183	G	0.503556	0.100011	0.723367	0.0573325	0.354311	0.234415
184	G	0	0	0	0	0	0
185	C	0	0	0	0	0	0
186	G	0	0	0	0	0	0
187	C	0.274974	0.11348	0	0	0.265201	0.265201
188	C	0.0576103	0.0384069	0.0982553	0.131007	0.157991	0.124985
189	C	0.299354	0.0458453	0.088072	0.086614	0.996167	0
190	G	0.243982	0.117745	0.00817467	0.00736422	0.285009	0.030549
191	A	0	0	0.498472	0.150865	1.06126	0
192	A	0.986276	0.0502493	0.456033	0.0049145	1.03433	0.098781
193	C	0.509741	0.0732302	0.317034	0.081032	1.77487	0
194	A	0.34798	0.0940251	0.219678	0.0619042	0.455666	0.209459
195	G	0.11849	0.0630731	0.139742	0.0728467	0.327562	0.039759
196	G	0.252562	0.0199913	0.0974503	0.0253098	0.410751	0.175225
197	G	0.119557	0.0358173	0.180299	0.0726129	0.162544	0.102353
198	A	0.305666	0.0351742	0.12494	0.0302329	0.242971	0
199	C	0.311598	0.0513338	0.0402927	0.0537236	0.605571	0
200	U	0.724897	0.0183598	0.430722	0.139332	0.757917	0.105486
201	U	1.19729	0.0655767	0.397008	0.124814	0.955617	0.016819
202	G	0.513867	0.0914416	0.276199	0.0466118	0.758155	0.0041715
203	A	0.666976	0.0668831	0.390706	0.0355533	0.638322	0.06036
204	A	0.634887	0.0780744	0.666747	0.142685	0.588248	0.0293345
205	A	0.813062	0.14931	0.330637	0.0392891	0.754883	0.032697
206	G	0.848244	0.0842729	0.361034	0.0464604	0.697016	0.064232
207	C	0.370989	0.0345304	0.139317	0.0141544	0.709585	0.422884
208	G	0.253149	0.0571224	0.271808	0.0867758	0.41594	0.0518975
209	A	0.835394	0.102352	0.599828	0.110932	0.712539	0
210	A	0.609282	0.0896016	0.458696	0.0740482	0.602847	0.014078
211	A	0.658482	0.0865471	0.639746	0.113509	0.611474	0.110617
212	G	0.520306	0.0823398	0	0	0	0
213	U	0.0958677	0.0233431	0.235089	0.12981	0.432428	0.085318
214	A	0.789067	0.0617453	0.589194	0.0393209	0.619804	0.0197
215	A	0.683533	0.0293702	0.417524	0.0769536	0.498638	0.0244645
216	A	0.923134	0.0229442	0.363455	0.0470022	0.532577	0.071831
217	G	0.275026	0.020746	0.149063	0.032798	0.267088	0.147692
218	C	0.0958393	0.0373862	0.255301	0.135441	0.256422	0.171519
219	C	0.207987	0.033444	0.260438	0.065983	0.734527	0.51468
220	A	0.330557	0.0181273	0.339004	0.0319358	0.556426	0.26981
221	G	0.218334	0.0476818	0.29111	0.119707	0.332854	0.0900195
222	A	0.308787	0.0132896	0.191829	0.0565262	0.307024	0.003415
223	G	0.400635	0.0542844	0.165346	0.0351011	0.365614	0.055821
224	G	0.519526	0.0754802	0.339541	0.106867	0.462946	0.0098765
225	A	0.54422	0.114296	0.118967	0.023058	0.602998	0.019453
226	G	0.483226	0.177583	0.307642	0.0541447	0.678417	0.05208
227	A	0.714007	0.0936644	0.46802	0.0362	0.61238	0.203854
228	U	0.381493	0.081448	0.181472	0.0780518	0.396278	0.089708
229	C	0.176935	0.0232631	0.130978	0.016984	0.219576	0.116119
230	U	0.119211	0.0599142	0.028376	0.0209247	0.218869	0.049246
231	C	0.360083	0.116293	0.097006	0.0727547	1.09013	0
232	U	0.0553867	0.0455289	0.0307953	0.0226791	0.17131	0.055625
233	C	0.224228	0.0527173	0.0419243	0.0558991	0.834365	0.538306
234	G	0.386886	0.100491	0.299103	0.116092	0.939973	0.560485
235	A	0.661268	0.137749	0.477257	0.093284	0.600237	0.005696
236	C	0.559613	0.0870718	0.418995	0.0812002	0	0
237	G	0	0	1.09338	0.770432	0	0
238	C	1.13401	0.094434	1.08129	0.115608	0	0
239	A	0.654004	0.0161653	0.443443	0.159171	0.528225	0.018415
240	G	1.60711	0.135419	0.814351	0.211253	1.03704	0.272464
241	G	0.629998	0.12622	0.621849	0.173793	0.666763	0.253242
242	A	0.809928	0.0309209	0.386989	0.0301476	0.504061	0.169909
243	C	0.0564083	0.0253336	0.139397	0.0187927	0.173683	0.0598245
244	U	0.0452013	0.0225336	0.0123963	0.0152124	0.132135	0.0656825
245	C	0	0	0	0	2.55342	0
246	G	0.180365	0.0451284	0.10707	0.0483571	0.233648	0.0576415
247	G	0.416877	0.112582	0.336695	0.0399909	0.348841	0.183076
248	C	0.259477	0.14467	0.290712	0.117774	0.496518	0.0975225
249	U	0.195636	0.0270176	0.476862	0.0528631	0.062549	0.062549
250	U	0.283484	0.0320918	0.590713	0.0425769	0.273754	0.193769
251	G	0.147292	0.0140264	0.272804	0.0546144	0.242256	0.212923
252	C	0.113812	0.00547511	0.425972	0.0661884	0.150581	0.078515
253	U	0.0882363	0.0588242	0.406103	0.0951933	0.123799	0.0616475
254	G	0.218207	0.0447007	0.481495	0.110061	0.285168	0.0691155
255	A	0.606452	0.101927	0.604262	0.0068925	0.51015	0.155314
256	A	0.771481	0.0625624	0.292111	0.0755816	0.589469	0.296724
257	G	0.0857977	0.0108842	0	0	0.211469	0.0161045
258	C	0.235906	0.0903556	0.20756	0.155299	0.653679	0.311281
259	G	0.098282	0.02702	0.27015	0.0765329	0.311056	0.155154
260	C	0.171473	0.0514393	0.160843	0.175222	0.404793	0.121821
261	G	0.09495	0.025166	0.04835	0.0565433	0.165467	0.0390075
262	C	0.232798	0.0578704	0.699649	0.0691451	0.434997	0.315978
263	A	0.196163	0.0278965	0.907889	0.176676	0.179939	0.0444885
264	C	0	0	0	0	0.50481	0.289055
265	G	0.264969	0.0916853	0.643048	0.129688	0.165081	0.110465
266	G	0.188195	0.0458164	0.663397	0.100977	0.305876	0.279941
267	C	0.110012	0.0733411	0.540258	0.0694051	0.339856	0.271291
268	A	0.114085	0.0760569	0.295344	0.120218	0.0736015	0.0328105
269	A	0.081856	0.052654	0.165167	0.0766322	0.106021	0.0215635
270	G	0.0145527	0.0159369	0.068446	0.0572207	0.112427	0.0267315
271	A	0.671846	0.130121	0.260732	0.0132249	0.424188	0.02248
272	G	0.702922	0.169942	0.389696	0.118178	0.656974	0.128219
273	G	1.45515	0.116307	0.552571	0.0511585	0.951563	0.574939
274	C	0.250489	0.0799687	0.133484	0.082984	0.609317	0.268476
275	G	0.144918	0.0103393	0.414526	0.0354976	0.151921	0.0082575
276	A	0.227123	0.0402391	0.942961	0.0572955	0.222736	0.091348
277	G	0.244075	0.0289596	0.357739	0.016975	0.119086	0.023686
278	G	0.291473	0.0440684	0.228647	0.029443	0.169795	0.123662
279	G	0.600525	0.100017	1.53293	0.820686	0.228802	0.105452
280	G	0.338036	0.103401	0.474167	0.261197	0.365687	0.133379
281	C	0.224502	0.0734915	2.12319	0.500467	0	0
282	G	0	0	0	0	0.300013	0.191489
283	G	0	0	0	0	0.383063	0.168749
284	C	0	0	0	0	0	0
285	G	0.437867	0.0588924	0.453197	0.213738	0.275498	0.104869
286	A	0.238733	0.0888193	0.272494	0.139437	0.289922	0.043184
287	C	0.0912773	0.0713684	0.0295297	0.0393729	0.268567	0.162358
288	U	0.449356	0.0277544	0.163291	0.108861	0.249957	0.0197085
289	G	0.420088	0.0580447	0.115745	0.0452622	0.273259	0.108943
290	G	0.873011	0.10734	0.291605	0.0916524	0.603851	0.322704
291	U	0.427449	0.146776	0.293337	0.184914	0.415533	0.148633
292	G	1.09143	0.0672644	0.749234	0.118882	0.952214	0.158761
293	A	0.0504597	0.0548796	0.330159	0.0777449	0.197257	0.136518
294	G	0.159308	0.0367844	0.121158	0.161544	0.218785	0.091919
295	U	0.289416	0.0845384	0.614025	0.150011	0.362009	0.0570735
296	A	1.0314	0.0970207	0.493297	0.200827	0.555663	0.350866
297	C	0.113869	0.0193696	0.263231	0.175487	0.308809	0.219393
298	G	0.489535	0.004952	0	0	0	0
299	C	0	0	0	0	0	0
300	C	0	0	0	0	0	0
301	A	0.644922	0.189375	0.772534	0.0655942	0.371442	0
302	A	0.170488	0.07604	0.372326	0.176213	0.627001	0.264167
303	A	0.290242	0.0310013	0.28486	0.075998	0.348098	0.077667
304	A	1.03459	0.104692	0.944032	0.125674	0.560489	0.107302
305	A	0.711991	0.211171	0.421002	0.141156	1.36408	0
306	U	0.547346	0.0798976	0.238563	0.127507	0	0
307	U	0.384243	0.16711	0.213302	0.142201	0.514819	0
308	U	1.08022	0.0913344	0.385285	0.0611467	0.79662	0.319822
309	U	1.39995	0.103132	0.789463	0.0915558	0.898072	0.310902
310	G	0.543222	0.13269	0.399226	0.0720342	0.605313	0.137724
311	A	0.945639	0.00828067	0.532322	0.0417689	0.601571	0.305772
312	C	0.259668	0.0450307	0.368787	0.0785504	0.230306	0.071712
313	U	0.228547	0.0627493	0.63525	0.18127	0.207358	0.053612
314	A	0.178908	0.0628576	0.45525	0.131212	0.245395	0.132567
315	G	0.0979193	0.0652796	0.125554	0.0314756	0.122071	0.079101
316	C	0.162534	0.0338756	0.146242	0.0974949	0.197902	0.049851
317	G	0.197671	0.0841253	0.117094	0.0601422	0.20911	0.202128
318	G	1.3948	0.0915216	0.565025	0.0370195	0.749263	0.537315
319	A	1.62494	0.0549673	0.849352	0.185499	0.89682	0.534586
320	G	0.674099	0.181186	0.128615	0.0992384	0.661667	0.415186
321	G	0.167514	0.0609747	0.262695	0.17513	0.167248	0.0046815
322	C	0.270665	0.082578	0.289257	0.175346	0.204062	0.124685
323	U	0.154027	0.0527524	0.345825	0.19304	0.143912	0.0924755
324	A	0.0523583	0.0416691	0.0493837	0.0329224	0.124315	0.0621565
325	G	0.169821	0.0320011	0.111642	0.0758378	0.195679	0.0066255
326	A	0.798347	0.168656	0.588615	0.0931935	0.928216	0.309004
327	A	0.732299	0.144096	0.251652	0.159436	0.445259	0.323315
328	G	0.332043	0.0912167	0.359383	0.122375	0.261315	0.236619
329	G	0.486948	0.0451049	0.212965	0.0747831	0.363887	0.0627445
330	A	0.0758123	0.0284344	0.383812	0.150418	0.12937	0.090358
331	G	0.0590703	0.0410298	0.319742	0.0152842	0.108631	0.0640665
332	A	0.113633	0.0282742	0.11305	0.0010165	0.232841	0.048461
333	G	0.0469857	0.0313238	0.150525	0.0986771	0.130932	0.107877
334	A	0.258837	0.0863484	0.233956	0.063876	0.306753	0.058262
335	G	0.3994	0.20562	0.740405	0.175487	0.18106	0.0729925
336	A	0.458375	0.0677471	1.03196	0.103143	0.224696	0.059798
337	U	0.304285	0.0327651	0.81231	0.0311522	0.230648	0.091166
338	G	0.387459	0.0673811	0.641008	0.130529	0.13712	0.073845
339	G	0.354465	0.0872489	0.781651	0.0864231	0.152589	0.0657685
340	G	0.120213	0.127765	0.256298	0.170865	0.329615	0.029021
341	U	0.203864	0.119806	0.571335	0.0927504	0.125066	0.063221
342	G	0.124509	0.083006	0.0243047	0.0324062	0.140074	0.054886
343	C	0.361139	0.0252296	0.250672	0.02868	0.597751	0.365438
344	G	0	0	0	0	0.47227	0.043118
345	A	0.555748	0.089944	0.133302	0.058714	0.613417	0.273245
346	G	0.0670945	0.0331095	0.0240435	0.0240435	0.143319	0.007791
347	A	0.232511	0.0966404	0.082892	0.020939	0.355238	0.023583
348	G	0.614534	0.0547	0.303362	0.267971	0.255064	0.0129
349	C	0	0	0	0	0	0
350	G	0.350131	0.0401718	0.0297793	0.0216378	0.212047	0.0777255
351	U	0.369086	0.0496056	0.255358	0.160943	0.242348	0.033609
352	C	0	0	0	0	0.649875	0.392071
353	G	0.863347	0.0439653	0	0	0.40245	0.144416
354	G	1.08965	0.0636945	1.73682	0.166841	0.834016	0.32035
355	U	0.143972	0.0350342	0.302292	0.0533296	0.490578	0.486782
356	A	0.473256	0.0317349	0	0	0.230015	0.158137
357	U	0.699711	0.103665	0.793749	0.148872	0.831068	0.23994
358	U	0.588889	0.0230644	0.562232	0.106886	0.358044	0
359	A	0	0	0	0	0.307758	0
		0	0	0	0	0.211742	0
		0	0	0	0
		0	0	0	0
		0	0	0	0
		0	0	0	0
		0	0	0	0
		0	0	0	0
		0	0	0	0
		0	0	0	0
		0.817084	0.0522075	0.820944	0.184715
		0.634327	0.0831985	0.552309	0.181415
		0.523972	0.0611535	0.431476	0.149127
		0.726065	0.091444	0.459954	0.0435525
		0.851626	0.0028975	0.922068	0.0742835
		0.717732	0.0537795	0.787525	0.101669
		0.425032	0.16568	0.780871	0.179905
		1.13875	0.046428	0.914996	0.0016545
		0.30769	0.0823315	0.364454	0.017783
		0.487949	0.046067	0.444463	0.155379
		0.27262	0.0419375	0.355374	0.155068
		0.558252	0.013405	0.564339	0.158462
		0.607596	0.0367465	0.609344	0.318513
		0.507614	0.050967	0.810672	0.348497
		0	0	0	0
		0	0	0	0
		0.812901	0.109028	0.684545	0.0744595
		0.226392	0.119173	0.191542	0.024672
		0.0841365	0.0295995	0.185159	0.126721
		0.580338	0.0091765	0.340392	0.079342
		0.575371	0.040396	0.378673	0.098092
		0.631769	0.0460905	0.297791	0.084594
		0.604065	0.110859	0.280092	0.0163695
		0.489623	0.094123	0.271984	0.045505
		0.553553	0.100848	0.609251	0.609251
		0.612743	0.030691	0.403053	0.007327
		0.345696	0.036961	0.321937	0.0077875
		0.327854	0.0230375	0.224278	0.0651045
		0.427596	0.021976	0.393663	0.0596255
		0.310806	0.032512	0.221612	0.0110235
		0.801948	0.0003475	0.297851	0.0039795
		0.582229	0.0285695	0.292	0.14545
		0.20746	0.0846715	0.29303	0.0987635
		0.453775	0.203322	0.562024	0.125169
		0.631946	0.0972925	1.10679	0.539222
		0.10563	0.0196775	0.0987865	0.0709335
		0.198956	0.0397505	0.18148	0.121645
		0.479548	0.039761	0.296929	0.086832
		0	0	0	0
		0	0	0	0
		0	0	0	0
		1.05896	0.009144	0.773035	0.244771
		0.387257	0.0312255	0.27804	0.137439
		0.722857	0.16505	0.408681	0.0264325
		0	0	0	0
		1.67118	0.0592305	0.774551	0.258028
		0.466963	0.0642015	0.360333	0.109815
		0.602861	0.031144	0.67886	0.404208
		0.693568	0.254718	1.39585	0.327997
		0.605211	0.003819	0.387738	0.0288665
		1.03911	0.048902	0.589728	0.0142875
		0.232375	0.0296695	0.270606	0.0040575
		0.652656	0.0236495	0.423682	0.084426
		0.657944	0.0555685	0.46229	0.200588
		0.989148	0.016927	0.505614	0.071544
		0.842533	0.0053655	0.490177	0.0337635
		0.598346	0.011172	0.467597	0.013576
		0.619827	0.207094	0.716845	0.166724
		0.913661	0.149027	0.621576	0.111912
		1.21362	0.0717265	0.720029	0.069636
		0.299729	0.0405175	0.268458	0.145306
		0.341924	0.009701	0.27311	0.139554
		0.70286	0.005606	0.551949	0.068755
		0.648809	0.218215	1.38461	0.185737
		0.704998	0.095881	0.468869	0.0019345
		0.796776	0.04372	0.669077	0.0368495
		0.129577	0.034623	0.112491	0.0504415
		0.80754	0.0017015	0.745781	0.15869
		0.720452	0.0068175	0.495838	0.07715
		0.881052	0.101259	0.54252	0.0646195
		0.804606	0.058147	0.639651	0.220663
		0.427806	0.0438635	0.298926	0.0880345
		0.605634	0.117146	0.403294	0.05103
		0.479884	0.0016105	0.330487	0.106464
		0.115547	0.0543975	0.159822	0.029763
		0.252738	0.008018	0.326295	0.100292
		0	0	0	0
		0.330554	0.01756	0.338703	0.0402695
		0.0826375	0.0034405	0.216254	0.0381305
		0.20891	0.0235275	0.505507	0.445212
		0	0	0	0
		0.043396	0.027967	0.247005	0.086441
		0.280282	0.0552995	0.311383	0.0138005
		0	0	0	0
		0	0	0	0
		0	0	0	0
		0	0	0	0
		0	0	0	0
		0.513402	0.026675	0.459747	0.0355835
		0.457769	0.0330245	0.317825	0.0372805
		0.615185	0.089773	0.47634	0.037667
		0.459943	0.0290735	0.323238	0.046674
		0.52289	0.017277	0.317022	0.0277075
		1.08379	0.106765	0.87458	0.425307
		0.39369	0.0036145	0.283878	0.020544
		0.745722	0.0316425	0.563327	0.258024
		0.940009	0.0524965	0.925586	0.773013
		0.507687	0.0459885	0.993885	0.693318
		0.452087	0.0257695	1.27646	0.776503
		0.521253	0.007547	0.403844	0.0971295
		0	0	0	0
		0.650333	0.007705	0.589469	0.179794
		0.474886	0.109191	0.147042	0.147042
		0.557255	0.117819	0.234582	0.103056
		0.509302	0.156471	0.533807	0.057234
		0.489077	0.0217645	0.364057	0.25306
		0.710679	0.218865	0.462979	0.019529
		0.503652	0.0956005	0.458379	0.231645
		0.133465	0.003748	0.331514	0.292219
		0.128985	0.0042815	0.058176	0.0116
		0.18623	0.0914515	0.0195025	0.0195025
		0.017145	0.017145	0.172917	0.172917
		0	0	0	0
		0	0	0	0
		0	0	0	0
		2.1171	0.062459	0.225295	0.120227
		1.21094	0.154852	0.4091	0.197601
		0.604128	0.0835938	0.396175	0.156029
		0.784093	0.132588	0.66971	0.205072
		0.985495	0.060194	0.639576	0.16708
		0.0677443	0.0157459	0.183157	0.13089
		0.0798125	0.0736995	0.0803825	0.0590645
		0.459741	0.154475	0.214885	0.0864531
		0.775022	0.0134845	0.372587	0.0474993
		0.320697	0.0844245	0.452472	0.0557655
		0.488335	0.183735	0.381346	0.0425982
		0.428591	0.153863	0.347496	0.0782089
		0.38505	0.119282	0.794413	0.138972
		0.404791	0.122597	0.329056	0.0517645
		0.34795	0.142338	0.287251	0.04627
		0.351636	0.121225	0.290492	0.0249283
		0.397278	0.128814	0.284764	0.077247
		0.0885425	0.062872	0.116858	0.0235405
		0.0471542	0.0216198	0.21816	0.0939677
		0.748789	0.168356	1.05466	0.17811
		0.05951	0.054882	0.114641	0.0499166
		0.0985402	0.0687139	0.186037	0.083212
		0.181377	0.0572119	0.363409	0.167596
		0.48585	0.205986	0.505914	0.253069
		0.73938	0.0863356	0.141763	0.0271455
		0.627064	0.143668	0.558324	0.0508425
		0.763737	0.0790754	0.726769	0.178049
		0.219426	0.0525922	0.16531	0.0674553
		0.359609	0.0692413	0.292681	0.0350796
		0.608941	0.195868	0.513618	0.062686
		0.43067	0.115693	0.463005	0.170024
		0.374426	0.103321	0.319898	0.0553131
		0.174857	0.028773	0.150116	0.0165566
		0.284995	0.0577464	0.354152	0.0915462
		0.394082	0.111266	0.298442	0.0835047
		0.333164	0.0763638	0.265526	0.0719002
		0.2181	0.0444931	0.208204	0.0464753
		0.130911	0.0167353	0.208092	0.107631
		0.336343	0.152303	0.413469	0.207545
		0.206686	0.0455663	0.216137	0.0622759
		0.112116	0.047708	0.0694307	0.0323418
		0.545404	0.22608	0.447086	0.159013
		0.170281	0.0317343	0.141494	0.0960702
		0.238096	0.011804	0.198951	0.039258
		0.262168	0.0518063	0.391023	0.193389
		0.168648	0.021714	0.181997	0.0612772
		0.167943	0.0259345	0.187127	0.0485185
		0.128352	0.039154	0.312861	0.190331
		0.551796	0.142383	0.440415	0.182431
		0.241909	0.0127037	0.273483	0.121964
		0.0779978	0.0305678	0.0651255	0.0370325
		0.187262	0.111811	0.115998	0.109885
		0.425821	0.161554	0.114239	0.038979
		0	0	0.45416	0.0794505
		0.182157	0.0575582	0.191371	0.0540223
		0.1407	0.025009	0.174513	0.0872564
		0	0	0	0
		0.58676	0.074127	0.602802	0.000623
		0.448136	0.0059525	0.814116	0.317802
		0.297186	0.023436	0.335608	0.0812675
		0.335647	0.0477845	0.600393	0.165021
		0.294805	0.0108595	0.437577	0.038682
		0.466603	0.047128	0.522514	0.174624
		0	0	0	0
		0.828018	0.156812	0.735289	0.0302985
		0.356275	0.051003	0.188958	0.026367
		0	0	0	0
		0.440142	0.0495	0.427593	0.0252765
		0.493298	0.006188	0.613876	0.0190205
		0.384213	0.030333	0.44582	0.0997785
		0.30531	0.041347	0.314126	0.0914565
		0.51114	0.0408445	0.91478	0.0683915
		0.600661	0.009144	0.762301	0.246996
		0.50632	0.0476855	0.371744	0.197727
		0	0	0	0
		0.218909	0.0861485	0.26425	0.07478
		0.460022	0.016834	0.789996	0.178128
		0.426491	0.00732	0.899505	0.194828
		0	0	0	0
		0	0	0	0
		0.611222	0.054137	0.357499	0.302185
		0	0	0	0
		0.759958	0.21969	0.681322	0.23272
		0.656278	0.195433	0.437563	0.216394
		1.28226	0.301876	1.06074	0.272083
		0.295932	0.050326	0.243482	0.031542
		0.184291	0.0117115	0.275344	0.010348
		0.915799	0.035225	0.845568	0.0139245
		0.202022	0.0703205	0.335237	0.0112885
		0.553463	0.032624	0.695167	0.0541145
		0.74125	0.008315	0.691519	0.079609
		0.251693	0.033823	0.457665	0.005504
		0.642084	0.0349905	1.29003	0.194833
		0.165555	0.0078985	0.202233	0.008086
		0.356753	0.005156	0.423654	0.094445
		0.501124	0.0264665	0.557401	0.105522
		0.618109	0.034955	0.765224	0.0441875
		0.498874	0.0355525	0.503134	0.0191435
		0.21307	0.066555	0.336783	0.042145
		0.3542	0.0664005	0.587267	0.120097
		0.296754	0.013084	0.473721	0.150091
		0.406543	0.0052765	0.552759	0.0216345
		0.090428	0.006066	0.165026	0.0077795
		0.248983	0.01767	0.2331	0.07264
		0.536096	0.133571	0.458812	0.068079
		0.152023	0.0520755	0.150356	0.002633
		0.177386	0.001104	0.160002	0.037966
		0.152257	0.0045635	0.222501	0.053103
		0.131828	0.045167	0.195385	0.004159
		0.166457	0.0296265	0.219699	0.055997
		0.126872	0.0197175	0.315165	0.138462
		0.147317	0.0122175	0.242236	0.083479
		0.475251	0.047258	0.657239	0.113582
		0.211023	0.009997	0.417621	0.0969135
		0.20285	0.001159	0.22442	0.0930825
		0.276437	0.002827	0.194885	0.044141
		0	0	0	0
		0	0	0	0
		0.195284	0.028229	0.374069	0.121825
		0	0	0	0
		0.205475	0.0269215	0.231552	0.0042695
		0.31223	0.0365995	0.418312	0.0299675
		0.734335	0.00542	0.96331	0.317641
		0.7407	0.0809275	0.955157	0.324865
		0.523221	0.03631	0.579488	0.0467415
		0.322414	0.131335	0.62873	0.181988
		0.403405	0.0112975	0.673577	0.0927255
		0.563733	0.000146	0.503737	0.053545
		0	0	0	0
		0.831891	0.152057	0.194224	0.194224
		0.790013	0.0483065	0.357112	0.295683
		0.917568	0.154693	1.29396	0.352894
		0.470427	0.229558	1.94639	0.131493
		0.837948	0.144064	0.791799	0.0079585
		0.113743	0.00195	0.670218	0.494305
		0.654232	0.0559785	1.1465	0.490199
		0.408599	0.081166	0.38241	0.096687
		0.074291	0.044987	0.049877	0.049877
		0.546832	0.025179	0.545764	0.029984
		0	0	0	0
		0	0	0	0
		0	0	0	0
		0	0	0	0
		0.780369	0.0391405	0.402683	0.0119085
		0.69848	0.040236	0.448367	0.049409
		0.757053	0.12061	0.467902	0.060468
		0.641957	0.0159125	0.508687	0.0701895
		0.589304	0.013417	0.44962	0.0525205
		0.835579	0.0853275	0.725222	0.112399
		0	0	0	0
		0	0	0	0
		0	0	0	0
		0.290394	0.0372125	0.250181	0.095759
		0.628899	0.114453	0.646826	0.201759
		0.730106	0.0459755	0.706633	0.017603
		0.288795	0.006062	0.516076	0.199684
		0.408156	0.011859	0.620935	0.124682
		0.0927715	0.0233435	0.375281	0.198177
		0.60474	0.030759	2.18415	1.46679
		0.563171	0.0261415	0.762973	0.146731
		0.751148	0.107836	0.868489	0.095554
		0.165926	0.165926	0.266609	0.266609
		0.312357	0.0424975	0.424593	0.124608
		0.328394	0.0299135	0.260034	0.20181
		0.71906	0.110127	0.309397	0.252718
		0.611851	0.232083	0.281416	0.0802395
		0.987058	0.109823	1.05178	0.101664
		0.190053	0.0154325	0.648545	0.190074
		0.096505	0.004607	0.386166	0.151416
		0	0	0	0
		0	0	0	0
		0	0	0	0
		0	0	0	0
		0	0	0	0
		1.01538	0.0303865	0.409497	0.0044235
		1.31117	0.0414335	0.586356	0.158409
		1.60955	0.131137	0.56597	0.276875
		1.39672	0.0327875	1.11763	0.164624
		0.419027	0.029294	0.236369	0.0344445
		0.716797	0.0257995	0.408619	0.039096
		0.555491	0.029601	0.359788	0.0047515
		0.655887	0.0133615	0.514084	0.114101
		0.602123	0.074348	0.460608	0.144424
		1.08671	0.218653	0.638709	0.12182
		1.06579	0.0023115	1.08209	0.202658
		1.01022	0.0189175	0.729183	0.259934
		1.45686	0.042726	1.0532	0.227354
		1.10372	0.0106955	0.7409	0.0893225
		1.05665	0.000188	0.583047	0.194982
		0.117762	0.015415	0.141615	0.001855
		0.088336	0.010309	0.156201	0.0268945
		0.57282	0.013213	0.484864	0.013818
		0.715434	0.0240835	1.04251	0.168225
		0	0	0	0
		0.642291	0.0351765	0.312099	0.0007985
		0	0	0	0
		0.221017	0.11277	0.104165	0.003241
		0	0	0	0
		0.39834	0.001152	0.267925	0.082388
		0.566124	0.0280955	0.493289	0.118719
		0	0	0	0
		0.505328	0.0123735	0.479046	0.0534035
		0.637722	0.0183905	0.537745	0.068885
		0.835048	0.040813	0.821881	0.05184
		0.735135	0.040795	0.999982	0.255987
		0.387153	0.015637	0.255418	0.0059315
		0.504587	0.0154955	0.423714	0.067629
		0.518815	0.011044	0.852643	0.049686
		0.501434	0.013631	0.559131	0.063239
		0.097454	0.021707	0.144205	0.0122205
		0.074724	0.00273	0.123983	0.0729565
		0.060324	0.009771	0.0903975	0.0102275
		0.32346	0.0380185	0.410583	0.018722
		0.216753	0.0293375	0.295148	0.074391
		0.390354	0.0175895	0.477689	0.105739
		0.199671	0.007123	0.117406	0.085016
		0.791497	0.0325875	0.337105	0.031635
		0.630146	0.070665	0.549255	0.076715
		0.22767	0.0278395	0.309536	0.034268
		0.321153	0.022299	0.27025	0.0051125
		0.403248	0.015124	0.329676	0.0909865
		0.520106	0.009271	0.242012	0.0702885
		0.867773	0.0380515	0.795074	0.07142
		0.314011	0.0104055	0.230421	0.0081745
		0.295432	0.0260715	0.335489	0.044972
		0.50595	0.0610305	0.528313	0.081076
		1.05798	0.010354	0.783623	0.000555
		0.480379	0.126619	0.724187	0.0403565
		0.301914	0.0460255	0.362224	0.132106
		0.052319	0.052319	0.0791775	0.0520555
		0.288975	0.0187705	0.246743	0.100221
		0.258092	0.006774	0.520539	0.086201
		0.34449	0.0186995	0.289446	0.080267
		0.131096	0.011396	0.132162	0.0520825
		0.0473065	5.25e-05	0.040393	0.003101
		0	0	0	0
		0.335185	0.04201	0.183152	0.0115025
		1.00125	0.105592	0.500039	0.071573
		0	0	0	0
		0.57323	0.0987055	0.38336	0.135483
		0.513266	0.02283	0.490048	0.116684
		0.42301	0.0231765	0.338519	0.098002
		0.508869	0.033761	0.490604	0.118204
		0.585541	0.0253665	0.432818	0.117843
		0.603531	0.019584	0.573354	0.118339
		0.593729	0.003314	0.715368	0.0515755
		0.420956	0.0217535	0.311997	0.115191
		0.153729	0.0182435	0.127368	0.0390255
		0	0	0.2071	0.001662
		0.237623	0.012714	0.11448	0.0517625
		0.409423	0.0242245	0.604585	0.080714
		0.477558	0.010323	0.944133	0.327421
		0.907428	0.0005765	0.926864	0.105291
		0.71846	0.0168575	0.707743	0.074088
		1.01082	0.021594	0.856966	0.113447
		0.123937	0.0075085	0.099105	0.009921
		0.190445	0.0118115	0.199194	0.0690575
		0.386892	0.007783	0.348386	0.0376685
		0.255657	0.024054	0.26069	0.0658815
		0.447203	0.063834	0.371484	0.103678
		0.495292	0.031731	0.446801	0.065343
		0.417709	0.0138575	0.393321	0.0346955
		0.270433	0.0111515	0.19191	0.0457935
		0.180024	0.020605	0.145671	0.067306
		0	0	0	0
		0.517351	0.016919	0.658636	0.289488
		0.213199	0.0102385	0.358154	0.0432245
		0.333317	0.0191485	0.263039	0.0701605
		0.305286	0.015919	0.251986	0.024118
		0.288547	0.0311155	0.19868	0.0865895
		0.211709	0.0151285	0.175673	0.0300685
		0.394371	0.0062635	0.51922	0.020771
		0.668135	0.0195905	0.649956	0.0125385
		0.174608	0.0235005	0.111346	0.0663825
		0.602051	0.0123315	0.439832	0.102269
		0.296359	0.030527	0.21389	0.0137955
		0.230329	0.001401	0.244926	0.0080575
		0.068444	0.015164	0.0285525	0.0285525
		0.003108	0.003108	0	0
		0.137657	0.000745	0.188426	0.065213
		1.01122	0.0717395	0.896108	0.164867
		0.29784	0.0088735	0.28889	0.033743
		0.566943	0.02943	0.428741	0.085358
		0.699744	0.030753	0.50602	0.144755
		0.511552	0.056266	0.546457	0.050467
		0.613926	0.0134545	0.616105	0.006633
		0.529372	0.059902	0.55315	0.111795
		0.0055015	0.0055015	0.167831	0.0587925
		0	0	0	0
		0.360946	0.0635185	0.302567	0.0220695
		0.191082	0.0517695	0.183327	0.085216
		0.307137	0.007449	0.421298	0.013616
		0.383659	0.047444	0.285667	0.149669
		0.485534	0.0180135	0.430704	0.09347
		0	0	0	0
		0.26284	0.0191775	0.232348	0.0367355
		0	0	0	0
		0	0	0	0
		0.105903	0.0778975	0.245279	0.113706
		0.504358	0.0450425	0.382928	0.100005
		0.521676	0.0013005	0.484993	0.0271775
		0.440305	0.069173	0.497992	0.046205
		0.402712	0.0904435	0.490963	0.140837
		0.684604	0.015877	0.748904	0.129912
		0.908137	0.042779	0.876669	0.336514
		0.928978	0.053054	0.939114	0.178614
		0.958759	0.0139925	0.858437	0.093164
		1.01322	0.0157975	0.824544	0.173461
		0.146878	0.0149695	0.159027	0.0083775
		1.05093	0.0357205	0.648438	0.400934
		0.744607	0.031807	0.458991	0.195334
		0.093093	0.093093	0.0935505	0.0389675
		0.348175	0.020823	0.618888	0.184206
		0	0	0	0
		0	0	0	0
		0.331176	0.331176	0.711604	0.711604
		0	0	0	0
		0	0	0	0
		0	0	0	0
		0	0	0	0

## Sheet: DDX3X Kinetic SHAPE BzCN
		Kinetic SHAPE analysis - BzCN reactivities
SeqNum	Nucl	0'		2'		5'		10'		30'
		Mean	SEM	Mean	SEM	Mean	SEM	Mean	SEM	Mean	SEM
14	A	0.163123	0.0163985	0.109598	0.00140556	0.134575	0.00975978	0.0644353	0.0371389	0.0863063	0.0267936
15	G	0.322468	0.0066925	0.181702	0.0395564	0.204	0.0152127	0.162882	0.0039025	0.194998	0.0277133
16	A	2.76567	0.153448	2.77455	0.13736	2.86783	0.0683265	2.79448	0.134127	2.95484	0.0664407
17	C	0.439556	0.015753	0.418448	0.053936	0.497414	0.0315718	0.440167	0.04415	0.496584	0.0453736
18	C	0.341281	0.0515762	0.255325	0.038887	0.29431	0.017394	0.240786	0.0556149	0.32832	0.0163896
19	A	0.082071	0.0303287	0.094014	0.009215	0.0642137	0.0169624	0.0605343	0.0403562	0.0718637	0.000687111
20	G	0.108644	0.0228218	0.086865	0.011125	0.069733	0.0327413	0.10972	0.0394231	0.089333	0.0253047
21	A	1.11967	0.014843	1.08893	0.0776067	1.05721	0.0346596	1.05037	0.022694	1.07064	0.0632513
22	U	0.558269	0.0026535	0.575886	0.0603745	0.471433	0.004241	0.500865	0.0419785	0.387431	0.0477275
23	C	0.832868	0.0892767	0.717533	0.0397358	0.787391	0.0547084	0.779066	0.109046	0.820011	0.030794
24	U	0.336133	0.037077	0.482696	0.0157465	0.454268	0.0456465	0.525299	0.003593	0.58763	0.0354015
25	G	0.220657	0.0728776	0.115643	0.00931667	0.140334	0.0261307	0.117586	0.0520004	0.211738	0.0119471
26	A	0.164167	0.0306204	0.05796	0.017046	0.068301	0.030568	0.0416227	0.00793689	0.069925	0.0275547
27	G	0.0674683	0.0433464	0.0441537	0.0155536	0.0329453	0.0263338	0.0394337	0.0262891	0.0482683	0.0165016
28	C	0.140428	0.0681287	0.141503	0.0289267	0.20845	0.0277816	0.205319	0.0355924	0.168919	0.0367096
29	C	1.2066	0.125329	1.15499	0.0296975	1.24395	0.0059005	1.13211	0.079416	1.28433	0.108338
30	U	0.859537	0.0333067	0.867779	0.0279295	0.914888	0.0075005	0.947063	0.0143587	0.767132	0.0656451
31	G	1.94215	0.0592569	1.92642	0.0701553	1.99125	0.0094085	1.86505	0.015883	1.78031	0.0165445
32	G	1.29829	0.013244	1.40908	0.0427909	1.38597	0.0360658	1.35349	0.02007	1.22188	0.0371018
33	G	-10	0	-10	0	-10	0	0	0	-10	0
34	A	0.710473	0.0661629	0.845699	0.005392	0.861336	0.018832	0.945782	0.0680931	0.760711	0.105685
35	G	0.0952773	0.0630144	0.216356	0.0739882	0.20549	0.0389609	0.225424	0.0142013	0.171218	0.0581056
36	C	0.048103	0.0416167	0.130103	0.0401467	0.14602	0.0645491	0.171996	0.0540051	0.118171	0.0130358
37	U	0.0177323	0.0217838	0.0442357	0.0168376	0.0458463	0.0202724	0.0539937	0.0185071	0.044261	0.00453667
38	C	0.0922187	0.0139169	0.0811607	0.0111884	0.096662	0.00939933	0.0871087	0.0162196	0.09137	0.0149233
39	U	0.045332	0.0156713	0.0179313	0.00496578	0.0285617	0.00554356	0.0242907	0.0257956	0.0299497	0.0274469
40	C	0.0656007	0.0363484	0.0214317	0.00242178	0.0240603	0.00581156	0.04514	0.01262	0.0493153	0.0199864
41	U	0.0430097	0.0256836	0.0386727	0.00917889	0.045247	0.00889467	0.053285	0.0208067	0.0559417	0.0290669
42	G	0.032429	0.019904	0.00724433	0.00965911	0.011288	0.0142107	0.00986267	0.0130496	0.0392843	0.00552756
43	G	0.009525	0.0127	0.0153847	0.00865289	0.030754	0.007262	0.022781	0.0220813	0.033478	0.00420133
44	C	0.106109	0.0643022	0.0615535	0.0083425	0.10904	0.0465938	0.0366015	0.0181135	0.0979723	0.0257182
45	U	0.091178	0.02301	0.0934337	0.0484996	0.0937247	0.0223096	0.0945837	0.0426129	0.133568	0.00981422
46	A	0.099711	0.0101507	0.0959447	0.0109062	0.079616	0.020458	0.0896893	0.0315151	0.126154	0.00823222
47	A	0.0504757	0.00498089	0.067792	0.014736	0.030865	0.025026	0.050386	0.0170527	0.0762567	0.0147362
48	C	0.010713	0.00837267	0.01119	0.00196933	0.0304153	0.0275831	0.02829	0.01886	0.0281867	0.0157164
49	U	0.125972	0.0182804	0.0971987	0.0167929	0.122802	0.0190829	0.0920163	0.0259564	0.0949987	0.0138356
50	A	0.141282	0.0383509	0.0887137	0.0173456	0.117212	0.0179996	0.09565	0.020804	0.0727037	0.0122318
51	G	0.123648	0.0346609	0.119989	0.0443867	0.137502	0.0115907	0.138921	0.0200911	0.132669	0.0110213
52	G	0.197964	0.042947	0.22689	0.051494	0.171979	0.0159475	0.30995	0.001942	0.301041	0.1084
53	G	-10	0	-10	0	-10	0	0	0	-10	0
54	A	-10	0	-10	0	-10	0	0	0	-10	0
55	A	0.20283	0.0518231	0.17577	0.0465631	0.215869	0.0298229	0.188887	0.0222587	0.299753	0.0465607
56	C	0.200042	0.0598224	0.214259	0.0571516	0.236132	0.0550911	0.194273	0.0512029	0.264079	0.0102242
57	C	0.209686	0.0705125	0.177111	0.0305051	0.268766	0.030275	0.192227	0.0403247	0.259371	0.0170605
58	C	0.105401	0.0253469	0.0837117	0.0377751	0.099984	0.037554	0.0756403	0.0158842	0.171847	0.0455131
59	A	0.0893127	0.0425329	0.0652623	0.0328218	0.0845393	0.0178538	0.0715913	0.0116449	0.105436	0.0151527
60	C	0.06137	0.0534	0.0365377	0.0188749	0.0502103	0.00921044	0.027517	0.0183447	0.030799	0.0115873
61	U	0.169061	0.0252996	0.0963893	0.0131796	0.108621	0.014944	0.0856683	0.0105962	0.100783	0.0140351
62	G	0.114361	0.0289193	0.0809937	0.0131711	0.0847627	0.0238162	0.109946	0.0338522	0.0804627	0.0278324
63	C	0.0714653	0.0445462	0.0566527	0.0104804	0.0529907	0.0257436	0.0446207	0.0297471	0.093471	0.04897
64	U	0.159069	0.038478	0.101682	0.0077445	0.0887907	0.0397798	0.0463895	0.0463895	0.142808	0.0722156
65	U	0.14403	0.0140104	0.156627	0.0130891	0.16069	0.009724	0.11358	0.0551647	0.1615	0.0176864
66	A	0.173171	0.0115518	0.207543	0.0159933	0.214573	0.0116967	0.190013	0.0308493	0.224082	0.0130173
67	A	0.0922623	0.0343102	0.130441	0.0249407	0.141657	0.0218844	0.124897	0.020594	0.177919	0.0100716
68	G	0.0266517	0.0149564	0.06114	0.00531133	0.056864	0.0193593	0.0426327	0.0272191	0.0765863	0.0130464
69	C	0.130554	0.0511989	0.0749017	0.0504096	0.0708557	0.00530378	0.0492067	0.0233224	0.063785	0.0183207
70	C	-10	0	-10	0	-10	0	0	0	-10	0
71	U	-10	0	-10	0	-10	0	0	0	-10	0
72	C	-10	0	-10	0	-10	0	0	0	-10	0
73	A	0.537965	0.0145329	0.499201	0.0375436	0.532068	0.0279056	0.434321	0.0247453	0.506284	0.0709856
74	A	-10	0	-10	0	-10	0	0	0	-10	0
75	U	0.0327843	0.0123064	0.0294647	0.0196431	0.0485493	0.0107604	0.039858	0.0308367	0.048943	0.0286953
76	A	0.972696	0.0427667	0.893776	0.02485	0.970492	0.0350253	0.921226	0.0711949	0.96567	0.044622
77	A	1.0086	0.0430722	0.829559	0.0264873	0.979325	0.0345933	0.863425	0.0096005	1.0978	0.0665802
78	A	0.565127	0.011477	0.62027	0.0902513	0.651084	0.0236104	0.686186	0.0485849	0.611339	0.0814202
79	G	0.409352	0.0408602	0.434541	0.0558704	0.536558	0.0557778	0.498686	0.0938278	0.409178	0.0549433
80	C	0.393767	0.0448882	0.415154	0.0428493	0.480337	0.101279	0.460788	0.0447918	0.337554	0.00682
81	U	1.11693	0.024254	0.872294	0.004163	0.865768	0.0614131	0.82333	0.0432553	0.881211	0.056866
82	U	1.59689	0.0950305	1.46717	0.116193	1.55262	0.0154305	1.46533	0.0829216	1.45006	0.0377218
83	G	0.620097	0.0102744	0.594724	0.012018	0.735406	0.022021	0.631926	0.023662	0.498138	0.003716
84	C	0.762471	0.0342611	0.8326	0.0612291	0.801627	0.0555396	0.724973	0.0553258	0.623469	0.0468418
85	C	0.204608	0.021636	0.200141	0.00930178	0.205894	0.0160664	0.221716	0.0402316	0.189865	0.0117358
86	U	0.165407	0.0101158	0.145118	0.0167729	0.14796	0.0201984	0.185177	0.0167569	0.140938	0.00159089
87	U	0.202223	0.00904133	0.175066	0.0150902	0.178494	0.0113651	0.18937	0.017434	0.151317	0.00969467
88	G	0.178958	0.0271164	0.157956	0.00931422	0.135171	0.0194842	0.179413	0.0243178	0.154769	0.0127024
89	A	0.072906	0.0102393	0.049131	0.0183313	0.0548853	0.00439644	0.0760377	0.0346409	0.060643	0.00810333
90	G	0.236453	0.0260764	0.206236	0.0320918	0.19719	0.0236133	0.264016	0.0579178	0.163238	0.019598
91	U	0.132691	0.0232187	0.148588	0.0519544	0.156779	0.0167667	0.154116	0.0153071	0.0998107	0.0189911
92	G	0.179211	0.0717184	0.138151	0.033138	0.137824	0.0243038	0.218799	0.0371987	0.162398	0.0295287
93	C	0.108572	0.016234	0.146799	0.00942333	0.174776	0.0292993	0.20324	0.0444909	0.135132	0.0386882
94	U	0.070089	0.0556807	0.0610727	0.0437762	0.0218445	0.0218445	0.0997945	0.0393735	0.117771	0.0714925
95	C	0.263901	0.0533444	0.220297	0.0178184	0.249713	0.0329429	0.227698	0.0150056	0.236264	0.0106591
96	A	0.638663	0.0321462	0.57168	0.0282584	0.549452	0.0273904	0.594824	0.0550033	0.60159	0.0271669
97	A	0.364917	0.0490264	0.311724	0.0212009	0.316856	0.0114542	0.345419	0.0471949	0.432606	0.0342027
98	A	0.2022	0.013276	0.185109	0.00936711	0.199553	0.005226	0.218262	0.0258224	0.239843	0.0349633
99	G	0.01047	0.01396	0.0104153	0.00694356	0.00542133	0.00722844	0.0212303	0.0166838	0.0557247	0.0335484
100	U	0.181641	0.0149111	0.166187	0.0335684	0.187281	0.0211489	0.182552	0.0315527	0.24296	0.00849067
101	A	0.0333947	0.00923689	0.033111	0.00692733	0.0416287	0.00344378	0.0234157	0.00772289	0.055419	0.00735067
102	G	0.242191	0.00305978	0.182673	0.00716444	0.20235	0.0117316	0.207898	0.0481562	0.217497	0.0219036
103	U	0.022019	0.00893133	0.0218367	0.00938222	0.0347473	0.0115311	0.0319363	0.00586378	0.0338077	0.00788556
104	G	0.277449	0.0115422	0.226439	0.0162051	0.2509	0.012096	0.328321	0.0617178	0.275674	0.0170369
105	U	0.235553	0.00571156	0.2707	0.00847556	0.256589	0.0198782	0.238306	0.0154638	0.24557	0.0108218
106	G	0.317982	0.0170324	0.398734	0.0100611	0.424728	0.0330158	0.401646	0.0182493	0.433634	0.0710907
107	U	0.131269	0.0124876	0.137209	0.0246369	0.11713	0.0265722	0.107364	0.00568756	0.124706	0.0240589
108	G	0.0393567	0.0151271	0.003159	0.004212	0.0115997	0.0154662	0.0470927	0.0313951	0	0
109	C	-10	0	-10	0	-10	0	0	0	-10	0
110	C	0.115192	0.0541004	0.137933	0.0147704	0.158412	0.0251453	0.0779093	0.0137551	0.0556507	0.00674378
111	C	-10	0	0.490165	0.11119	-10	0	0	0	0.392115	0.0246565
112	G	0.151878	0.0334853	0.199764	0.00849156	0.200832	0.0185049	0.13723	0.0410156	0.195048	0.0110949
113	U	0.0942787	0.0304216	0.174137	0.00146778	0.16547	0.0348396	0.098384	0.0355213	0.171166	0.0191107
114	C	0.128071	0.0220433	0.167119	0.0275582	0.178057	0.0261476	0.124746	0.0335004	0.159552	0.0405264
115	U	0.114742	0.0208896	0.144609	0.014956	0.136379	0.0134862	0.110444	0.0197222	0.141785	0.0231698
116	G	0.052685	0.008394	0.060322	0.00771867	0.0681707	0.00335489	0.056824	0.021156	0.087116	0.00684067
117	U	0.333759	0.0204624	0.312822	0.0105767	0.276243	0.046308	0.276913	0.0372367	0.328747	0.0138044
118	U	0.154917	0.0256449	0.0979437	0.00923244	0.0856963	0.0193862	0.0798437	0.00726556	0.125438	0.0290538
119	G	0.074351	0.0192307	0.0307257	0.0102711	0.0505897	0.0122258	0.036378	0.0116833	0.0643147	0.0482382
120	U	0.115211	0.0428151	0.089825	0.0430273	0.0883107	0.0104078	0.072247	0.0245947	0.123277	0.0526611
121	G	0.151848	0.0389247	0.11405	0.0451538	0.127286	0.00889733	0.113803	0.0365418	0.181697	0.0480069
122	U	0.196039	0.00501156	0.193779	0.016952	0.152022	0.00700422	0.14288	0.0286278	0.212915	0.03942
123	G	0.354597	0.0406444	0.299495	0.0220529	0.304258	0.0375911	0.247374	0.0204453	0.328139	0.0439173
124	A	0.231951	0.0253682	0.209201	0.0327318	0.19105	0.0265082	0.155411	0.0220513	0.241842	0.0417709
125	C	0.104841	0.0155969	0.064698	0.0239573	0.099384	0.0323967	0.0540343	0.0142598	0.106122	0.0503471
126	U	0.0305327	0.0354829	0.0157397	0.0104931	0.030239	0.0159773	0.0474947	0.0293091	0.0232217	0.0186909
127	C	0.0142587	0.0190116	0.230098	0.016342	0.072415	0.013357	0.0071085	0.0071085	0.349537	0.0301135
128	U	-10	0	-10	0	-10	0	0	0	-10	0
129	G	-10	0	-10	0	-10	0	0	0	-10	0
130	G	-10	0	-10	0	-10	0	0	0	-10	0
131	U	0.480493	0.249799	0.479283	0.006105	0.454603	0.0190725	0.50266	0.230802	0.6257	0.0461682
132	A	0.435588	0.159102	0.511817	0.0716562	0.471038	0.124788	0.530266	0.101895	0.406349	0.052168
133	A	0.352037	0.1711	0.395942	0.0304895	0.378136	0.121843	0.420709	0.0834165	0.343341	0.007393
134	C	0.105348	0.0592642	0.111051	0.0173107	0.101693	0.0662576	0.0596827	0.0455742	0.03294	0.02196
135	U	0.101836	0.0253484	0.0643847	0.0429231	0.0849017	0.0118249	0.0728913	0.0108571	0.123616	0.046324
136	A	0.0391913	0.0297871	0.024354	0.0175033	0.0341813	0.0227876	0.048497	0.0338533	0.105463	0.0442896
137	G	0.0252523	0.0168349	0.014076	0.0132833	0.016044	0.010696	0.0110037	0.00733578	0.0542423	0.0341809
138	A	0.0152373	0.0184551	0.047096	0.0516833	0.00190567	0.00254089	0.0677503	0.0451669	0.041408	0.0276053
139	G	0.0238797	0.0236409	0.0481687	0.0455616	0.00725167	0.00966889	0.035397	0.020892	0.0673477	0.0366571
140	A	0.158643	0.0863218	0.0465017	0.0234529	0.092416	0.020406	0.0885967	0.0426902	0.182407	0.0442073
141	U	0.0750163	0.0500109	0.0266407	0.0355209	0.0389957	0.0148851	0.0275137	0.0154371	0.0797	0.038214
142	C	0.0859517	0.0519331	0.0144837	0.0120342	0.0485773	0.0323849	0.00802667	0.00733422	0.0448893	0.0195298
143	C	0.053952	0.049842	0	0	0.0253007	0.0168671	0.00390067	0.00520089	0.00922133	0.00614756
144	C	0.105095	0.0456847	0.0697413	0.00370089	0.1388	0.02462	0.109033	0.0277858	0.168969	0.0407162
145	U	0.0404723	0.0301498	0.03691	0.0246067	0.047277	0.0204387	0.0168357	0.0180089	0.0413753	0.00837756
146	C	0.0217197	0.0289596	0.0310627	0.0414169	0	0	0	0	0	0
147	A	0.002793	0.001862	0.0068825	0.0068825	0.0292253	0.0194836	0.025334	0.0281167	0	0
148	G	-10	0	-10	0	-10	0	0	0	-10	0
149	A	-10	0	-10	0	-10	0	0	0	-10	0
150	C	-10	0	-10	0	-10	0	0	0	-10	0
151	C	-10	0	-10	0	-10	0	0	0	-10	0
152	C	-10	0	-10	0	-10	0	0	0	-10	0
153	U	0.153275	0.00676133	0.154186	0.0139111	0.159878	0.0287887	0.118366	0.0270113	0.188812	0.0722533
154	U	0.079117	0.005688	0.0839553	0.00271178	0.0796653	0.0172509	0.0757647	0.0117769	0.112385	0.0134904
155	U	0.109347	0.0193907	0.102502	0.00808178	0.0956773	0.00335289	0.109499	0.018648	0.0900587	0.0188856
156	U	0.802627	0.0151451	0.91216	0.0724587	0.791121	0.103826	0.908545	0.0619104	0.869764	0.0321342
157	A	0.363322	0.0167169	0.424798	0.0119533	0.348043	0.0211445	0.480511	0.0273642	0.466536	0.0418184
158	G	0.166685	0.0325891	0.176939	0.0178544	0.174969	0.0407818	0.178447	0.0283573	0.160668	0.021674
159	U	0.036106	0.0237953	0.0428207	0.0174236	0.0571253	0.0120522	0.0732843	0.0317929	0.0903033	0.0189544
160	C	0.182207	0.0609829	0.218043	0.0264551	0.206497	0.0242193	0.204072	0.0428351	0.246283	0.0376418
161	A	0.164796	0.0273104	0.171755	0.0230702	0.183364	0.0198527	0.199267	0.00429911	0.23855	0.0477209
162	G	0.363411	0.0401236	0.370363	0.0206251	0.338344	0.0186584	0.331649	0.027418	0.378691	0.0454102
163	U	0.0566477	0.00577556	0.0431557	0.0153729	0.0543533	0.0237842	0.0597593	0.00660844	0.0700457	0.0164191
164	G	0.331194	0.0220671	0.31523	0.0732831	0.287681	0.016376	0.318343	0.0229431	0.338843	0.0375644
165	U	0.431055	0.0662884	0.402776	0.0315511	0.357928	0.0332831	0.382889	0.04545	0.394841	0.0480444
166	G	0.305462	0.0701509	0.327906	0.0315564	0.286044	0.061759	0.255028	0.0277125	0.250125	0.0429458
167	G	0.262361	0.0547	0.311575	0.00506489	0.209963	0.009202	0.140355	0.008113	0.262272	0.021717
168	A	0.174751	0.0171185	0.127586	0.0143785	0.150257	0.0181565	0.184733	0.0691584	0.169448	0.02189
169	A	0.11294	0.0103473	0.106852	0.029634	0.153198	0.0226029	0.121124	0.0139653	0.153673	0.0287284
170	A	0.232648	0.0270804	0.254757	0.0289125	0.452078	0.03571	0.257223	0.0295369	0.326404	0.021174
171	A	0.374086	0.0338002	0.39266	0.011737	0.381483	0.0338833	0.387941	0.0559251	0.372343	0.0400016
172	U	0.222233	0.0520884	0.290514	0.0359104	0.239842	0.0600813	0.273089	0.062748	0.208415	0.053366
173	C	0.0588747	0.0190691	0.0506585	0.0151685	0.0594473	0.0485451	0.0676457	0.0265891	0.058055	0.0504647
174	U	0.0291613	0.0119649	0.0193345	0.0193345	0.019806	0.0208093	0.012841	0.0153207	0.0137493	0.00916622
175	C	0.125806	0.0439687	0.151263	0.0662533	0.148092	0.0800671	0.048085	0.0189213	0.003031	0.00295533
176	U	0.125735	0.0237807	0.111242	0.011594	0.0831475	0.0378035	0.110822	0.062206	0.084701	0.0246233
177	A	0.082167	0.0299127	0.075902	0.001149	0.0444965	0.0322435	0.0497323	0.0322711	0.0818427	0.0379489
178	G	0.0943643	0.0403084	0.101026	0.0443773	0.082622	0.026107	0.0732703	0.0220896	0.0971317	0.00821356
179	C	0.223724	0.0529073	0.199111	0.001099	0.381622	0.105175	0.212407	0.017356	0.196159	0.0302636
180	A	0.336935	0.001252	0.363322	0.020551	0.567638	0.027462	0.377526	0.0083725	0.316955	0.0205424
181	G	0.103302	0.0736549	0.040969	0.0546253	0.499052	0.375632	0.440086	0.022048	0.09999	0.110137
182	U	0.156736	0.156736	0.184542	0.034196	0.785249	0.603703	0.943579	0.105506	0.214297	0.13764
183	G	-10	0	-10	0	-10	0	0	0	-10	0
184	G	-10	0	-10	0	-10	0	0	0	-10	0
185	C	-10	0	-10	0	-10	0	0	0	-10	0
186	G	-10	0	-10	0	-10	0	0	0	-10	0
187	C	-10	0	-10	0	-10	0	0	0	-10	0
188	C	-10	0	-10	0	-10	0	0	0	-10	0
189	C	-10	0	-10	0	-10	0	0	0	-10	0
190	G	0.165297	0.031033	0.524193	0.0849184	0.278382	0.0873004	0.297925	0.055636	0.256165	0.028105
191	A	0.563893	0.091631	0.61367	0.0170385	0.573161	0.0566716	0.634606	0.003049	0.836985	0.024196
192	A	0.472704	0.0420695	0.466989	0.001852	0.45853	0.0178684	0.497491	0.0371902	0.602647	0.0478116
193	C	0.30584	0.017267	0.289792	0.0345567	0.28547	0.010616	0.272635	0.0575113	0.36995	0.0896987
194	A	0.23072	0.0773235	0.175029	0.0015135	0.167186	0.01566	0.138906	0.0697844	0.234202	0.0574885
195	G	0.228251	0.0737585	0.107535	0.055692	0.167449	0.0229769	0.164283	0.0594769	0.218426	0.0726327
196	G	0.158765	0.0936585	0.162068	0.0304249	0.261269	0.020548	0.20701	0.0386658	0.19786	0.0650173
197	G	0.01929	0.01929	0.0266577	0.00684756	0.098911	0.00280733	0.086576	0.00244467	0.100467	0.0406849
198	A	0.27029	0.0863495	0.183856	0.0265262	0.263038	0.036508	0.248778	0.0265244	0.248188	0.0481311
199	C	1.14481	0.0861535	0.452791	0.0772982	0.393947	0.0617711	0.486053	0.075123	0.398605	0.0483915
200	U	0.998117	0.064852	0.525743	0.0052835	0.303423	0.015424	0.35776	0.141273	0.913239	0.0016055
201	U	1.96187	0.119186	1.92958	0.157355	1.91365	0.0289745	2.18437	0.0993569	2.02596	0.162037
202	G	0.308663	0.0104765	0.377323	0.0297724	0.336235	0.0114158	0.350459	0.0400158	0.392806	0.0383273
203	A	0.307467	0.001614	0.373662	0.0355553	0.370181	0.0301504	0.368749	0.0286044	0.479617	0.0351322
204	A	0.399543	0.010141	0.485744	0.006174	0.451321	0.0281702	0.496687	0.016692	0.526756	0.0435382
205	A	0.477624	0.0113507	0.632232	0.0283049	0.556793	0.0580344	0.621575	0.0395716	0.653779	0.0598656
206	G	0.92047	0.0295849	1.09451	0.00687667	0.949689	0.0769049	1.01794	0.0367602	1.03008	0.0445142
207	C	0.309038	0.0283511	0.377274	0.0501427	0.293342	0.0133613	0.306	0.00821422	0.365747	0.0322582
208	G	0.375211	0.0496602	0.452077	0.049494	0.420574	0.0357082	0.456879	0.0253507	0.562155	0.07331
209	A	0.480855	0.0323824	0.516534	0.0482644	0.438938	0.0376838	0.48772	0.0298887	0.53804	0.0648747
210	A	0.467372	0.0213922	0.527975	0.027816	0.462483	0.0446562	0.477542	0.0349907	0.458068	0.020068
211	A	0.474117	0.0120102	0.533922	0.0431211	0.427538	0.030878	0.407855	0.0496153	0.46873	0.0397224
212	G	0.214196	0.0319162	0.211483	0.0264209	0.206656	0.0266996	0.170661	0.0232889	0.270334	0.0366631
213	U	0.100842	0.0202691	0.138219	0.00732044	0.163123	0.00456822	0.167328	0.00662422	0.201599	0.0233349
214	A	0.928393	0.0369769	1.12722	0.0568402	1.1859	0.0812438	1.34006	0.0316989	1.48593	0.141382
215	A	0.748412	0.0340184	0.810475	0.0418278	0.787183	0.0117527	0.824942	0.0182131	0.93957	0.004971
216	A	1.03124	0.0341015	1.24024	0.0186582	1.17614	0.0631709	1.24965	0.0502567	1.5657	0.0173855
217	G	0.5122	0.00218044	0.541553	0.0213149	0.560476	0.0297067	0.577489	0.0175042	0.700944	0.0701089
218	C	0.240981	0.0163142	0.243976	0.069234	0.28763	0.0278098	0.304708	0.0260931	0.406675	0.00207578
219	C	0.29782	0.0539487	0.296778	0.0234353	0.269936	0.0203644	0.277452	0.0315562	0.439211	0.0606069
220	A	0.170792	0.0713818	0.242558	0.0272731	0.27856	0.00989467	0.362641	0.0169351	0.413158	0.0321342
221	G	0.120761	0.040794	0.163836	0.0446718	0.144779	0.0251582	0.16852	0.0194744	0.205205	0.0115882
222	A	0.127431	0.0328907	0.188382	0.00713378	0.182488	0.0111691	0.229235	0.00496467	0.282657	0.0363136
223	G	0.120955	0.0504473	0.121867	0.0188816	0.107655	0.0120124	0.114088	0.0249842	0.158691	0.0216136
224	G	0.30051	0.0463942	0.324695	0.0246398	0.279529	0.0272449	0.256728	0.00733178	0.282398	0.0317164
225	A	0.202084	0.0140489	0.238314	0.0188671	0.240253	0.0306747	0.255486	0.0256418	0.250469	0.0445313
226	G	0.210305	0.0155253	0.252311	0.0401149	0.247516	0.0305882	0.25297	0.0139736	0.232422	0.0571433
227	A	0.423331	0.0507104	0.520044	0.0454182	0.486212	0.0520762	0.538203	0.068068	0.559968	0.0456718
228	U	0.064013	0.0139653	0.12327	0.0526369	0.131861	0.0694527	0.126362	0.0240127	0.174601	0.0178769
229	C	0.0417053	0.0370244	0.0813513	0.0542342	0.0770687	0.0616389	0.039908	0.0266053	0.071064	0.0367007
230	U	0.0857807	0.0193764	0.152615	0.0482669	0.172137	0.0025645	0.206788	0.058334	0.300226	0.0862825
231	C	0.163262	0.00390022	0.214977	0.0249936	0.235193	0.0494593	0.220622	0.0645949	0.31621	0.0433038
232	U	0.05122	0.012134	0.0644713	0.0223702	0.108089	0.0468131	0.108397	0.0340002	0.194319	0.0204451
233	C	0.069264	0.0170133	0.0770727	0.0100669	0.117525	0.00790178	0.121137	0.0237318	0.114318	0.013216
234	G	0.25351	0.0590367	0.342311	0.0577487	0.374448	0.0695264	0.440695	0.0281816	0.469628	0.04261
235	A	0.371334	0.074496	0.496311	0.0690896	0.432494	0.031369	0.615624	0.0431211	0.630388	0.0629933
236	C	0.309085	0.01009	0.454304	0.000206	0.446859	0.035074	0.5288	0.0237578	0.550883	0.0712144
237	G	-10	0	-10	0	-10	0	0	0	-10	0
238	C	-10	0	-10	0	-10	0	0	0	-10	0
239	A	0.330796	0.0593696	0.44051	0.0272098	0.377266	0.01673	0.405321	0.0221309	0.40319	0.0349907
240	G	1.06138	0.0699878	1.29755	0.0566625	0.980117	0.007228	0.89042	0.082408	0.948938	0.0490564
241	G	0.4464	0.0618409	0.557492	0.0731776	0.47982	0.0099235	0.462076	0.0701971	0.384639	0.0128949
242	A	0.356978	0.0077455	0.506077	0.073438	0.365363	0.0286342	0.371504	0.0429378	0.396983	0.042908
243	C	0.0337287	0.0224858	0.101246	0.0285898	0.0736863	0.00561622	0.07657	0.0166887	0.0755803	0.00476756
244	U	0.082761	0.0106827	0.0989467	0.0215209	0.09656	0.0160013	0.111433	0.0285587	0.126171	0.00287422
245	C	0.226988	0.0453793	0.270091	0.0427907	0.262895	0.0339189	0.260509	0.0275444	0.267796	0.0157018
246	G	0.0677647	0.0137636	0.102958	0.0303293	0.0842313	0.00640689	0.0781123	0.0385771	0.106356	0.0112556
247	G	0.0903453	0.0549431	0.0872823	0.0189282	0.062231	0.006506	0.0705407	0.0518776	0.0619057	0.0218049
248	C	0.077925	0.043056	0.0932997	0.0117129	0.0783223	0.00559178	0.0710743	0.0347518	0.0654547	0.0115662
249	U	0.0887727	0.0241616	0.116853	0.0164927	0.0821243	0.00929422	0.0980467	0.0406276	0.0996487	0.00443244
250	U	0.141707	0.013512	0.175456	0.0201109	0.147147	0.0185791	0.154571	0.0477904	0.173642	0.0243767
251	G	0.0941887	0.0168802	0.0868787	0.00859422	0.099016	0.0236407	0.114221	0.0504171	0.142762	0.0181113
252	C	0.028852	0.013418	0.0206373	0.00900978	0.0239087	0.00923178	0.026344	0.00850733	0.0439977	0.0124569
253	U	0.114578	0.0258416	0.198084	0.0344344	0.19587	0.0180838	0.242264	0.0521629	0.175689	0.0349907
254	G	0.207512	0.0537749	0.160111	0.0928742	0.144156	0.039996	0.146822	0.0752673	0.20113	0.0297673
255	A	0.434791	0.0193618	0.367703	0.110947	0.462272	0.0667273	0.563775	0.0668878	0.604767	0.0941031
256	A	0.318976	0.00987578	0.41956	0.020863	0.222734	0.0426069	0.381624	0.0211155	0.276453	0.0262367
257	G	1.01928	0.077532	1.43747	0.01945	1.31908	0.096814	1.30388	0.090166	1.12413	0.0436685
258	C	0.175938	0.0262651	0.225917	0.0180138	0.183602	0.0186069	0.168012	0.00616044	0.215274	0.0311982
259	G	0.245727	0.0321318	0.260721	0.0289529	0.255506	0.0384442	0.236742	0.00722133	0.318626	0.0152367
260	C	0.0139437	0.0185916	0.0103497	0.0137996	0.0112797	0.0150396	0.011777	0.00865667	0.00231767	0.00309022
261	G	0.469642	0.0243504	0.608441	0.0318629	0.538702	0.0500893	0.631622	0.0213878	0.669673	0.0768178
262	C	0.406502	0.0317431	0.510629	0.0163151	0.494876	0.0544511	0.555061	0.0197149	0.59645	0.0646064
263	A	0.229832	0.0196149	0.318653	0.0658322	0.246486	0.0163075	0.36398	0.0469209	0.391782	0.0152822
264	C	0.230215	0.0250247	0.337864	0.013932	0.304796	0.0350684	0.370802	0.0234396	0.365993	0.0550033
265	G	0.290645	0.0166838	0.437705	0.121258	0.456487	0.0426191	0.537128	0.0476551	0.664007	0.137483
266	G	0.47146	0.0624078	0.572562	0.0414278	0.551646	0.0416791	0.595576	0.012838	0.651157	0.0470211
267	C	0.864335	0.0340285	0.964085	0.0387007	0.896125	0.0391096	0.946285	0.0622924	1.07015	0.0807571
268	A	0.192224	0.0398249	0.220979	0.0220362	0.209962	0.0274482	0.187078	0.00786356	0.248291	0.0159409
269	A	0.362424	0.0264396	0.440921	0.0244078	0.408811	0.0297976	0.436307	0.0293324	0.528632	0.0159347
270	G	0.0867817	0.00961911	0.0982003	0.0126736	0.104889	0.00308	0.113495	0.0133878	0.148149	0.0116429
271	A	0.03117	0.02078	0.0490753	0.0275478	0.022365	0.0146933	0.0344217	0.00868378	0.0226127	0.0167649
272	G	0.372089	0.0230056	0.411416	0.0223818	0.355102	0.0112796	0.355376	0.0288967	0.376736	0.017468
273	G	0.15778	0.0177931	0.180529	0.0133133	0.137201	0.00868356	0.130974	0.0332862	0.127614	0.003183
274	C	0.8282	0.0376218	0.805614	0.042324	0.628074	0.0484418	0.643428	0.0683704	0.623449	0.0281085
275	G	0.2454	0.00952756	0.279996	0.0133078	0.235353	0.0149273	0.257094	0.0266431	0.270912	0.005711
276	A	0.122591	0.0221258	0.201957	0.0404791	0.199877	0.0316569	0.235959	0.0188753	0.297368	0.0384267
277	G	0.157447	0.0546247	0.201006	0.0274513	0.279491	0.0396058	0.469507	0.0401595	0.419131	0.0110895
278	G	0.295685	0.0698796	0.386708	0.0184184	0.381188	0.04219	0.335653	0.022543	0.371053	0.10082
279	G	0.191737	0.0335651	0.241565	0.0258413	0.2362	0.0226213	0.240115	0.0637358	0.345529	0.0444549
280	G	0.357776	0.0577822	0.433032	0.030112	0.382509	0.0347504	0.451143	0.0710142	0.555719	0.0051985
281	C	0.449522	0.0267689	0.559177	0.0165142	0.505492	0.0225802	0.532534	0.0332696	0.641739	0.019419
282	G	0.269754	0.0440284	0.380993	0.0278791	0.295385	0.0154158	0.319515	0.0225151	0.40803	0.0069505
283	G	0.012023	0.0126113	0.000997333	0.00103178	0.059145	0.014898	0.0567933	0.0312558	0.0545215	0.0017745
284	C	0.120665	0.011808	0.119323	0.0317409	0.110292	0.0194164	0.160776	0.0374453	0.203032	0.0361456
285	G	0.396682	0.0359573	0.524054	0.008195	0.385891	0.0162449	0.274514	0.003752	0.429715	0.0611784
286	A	0.0876923	0.0199638	0.103982	0.00870044	0.0951237	0.0236009	0.130767	0.0252609	0.141932	0.0165256
287	C	0.268627	0.0356127	0.314992	0.0318558	0.282786	0.0302484	0.30333	0.0287787	0.364293	0.0183944
288	U	0.0844327	0.0257496	0.135123	0.0104607	0.0972537	0.0115682	0.0585047	0.0267698	0.063056	0.025884
289	G	0.460582	0.0188644	0.51398	0.00495622	0.452997	0.0316456	0.480935	0.0500438	0.520585	0.0118869
290	G	0.345852	0.0391993	0.450597	0.0479924	0.391715	0.0133689	0.427182	0.0398391	0.513006	0.0249258
291	U	0.593192	0.0307776	0.836673	0.0329318	0.771237	0.0502918	0.850714	0.0378773	1.04146	0.0328495
292	G	0.29877	0.0362978	0.401464	0.033906	0.37378	0.0191327	0.37447	0.0401942	0.492249	0.0633949
293	A	0.794005	0.0437731	0.88165	0.0313267	0.756127	0.007704	0.912484	0.014456	0.927479	0.0322704
294	G	0.750668	0.0722095	0.752149	0.0388198	0.736952	0.0467384	0.801266	0.0535595	-10	0
295	U	0.24934	0.00725956	0.412373	0.009219	0.358739	0.0489331	0.372163	0.0755913	0.448376	0.0583753
296	A	0.259213	0.059858	0.299453	0.116673	0.341415	0.0534573	0.355859	0.150911	0.457296	0.0674071
297	C	0.969926	0.0782273	1.09849	0.0432765	0.906353	0.0282333	1.04657	0.0235004	1.13907	0.00770044
298	G	0.274811	0.028816	0.194586	0.0329965	0.14318	0.0520578	0.077442	0.065947	0.277243	0.0385675
299	C	-10	0	-10	0	-10	0	0	0	-10	0
300	C	-10	0	-10	0	-10	0	0	0	-10	0
301	A	0.377268	0.060512	0.560009	0.0152438	0.414449	0.0471153	0.406999	0.0471002	0.423327	0.0442131
302	A	0.381086	0.01503	0.46265	0.0385833	0.395359	0.0250584	0.427536	0.0358976	0.446777	0.0689576
303	A	0.12759	0.0395344	0.131789	0.0289189	0.156567	0.0279018	0.161706	0.0412078	0.149968	0.0199987
304	A	0.140893	0.0464209	0.112001	0.0121976	0.152953	0.0455964	0.15747	0.0358313	0.074725	0.0498167
305	A	0.830273	0.0332447	0.930331	0.00816822	0.801833	0.002808	0.94502	0.0663967	0.887671	0.0560984
306	U	0.080881	0.0539207	0.12266	0.00528644	0.135247	0.00715622	0.138726	0.0385096	0.0440287	0.0293524
307	U	0.151425	0.0478693	0.135688	0.00334022	0.152558	0.0374133	0.142566	0.00894244	0.139079	0.0385509
308	U	0.284456	0.0506045	0.390715	0.0368124	0.427537	0.0248536	0.452575	0.0702153	0.472562	0.00944244
309	U	0.738135	0.0689804	0.871164	0.0265256	0.732679	0.003876	0.86322	0.0575111	0.817254	0.0482562
310	G	0.913377	0.0510811	1.04937	0.0347664	0.851616	0.0144055	1.0754	0.0244505	0.970631	0.024946
311	A	0.106229	0.0460629	0.146104	0.00353044	0.0831803	0.0554536	0.105709	0.0575942	0.0788077	0.0344689
312	C	0.62314	0.0171962	0.740758	0.00865467	0.645321	0.0472998	0.68897	0.0501951	0.708212	0.0396267
313	U	0.126131	0.00663511	0.143676	0.0294747	0.114147	0.00699733	0.122905	0.0359604	0.120289	0.0104831
314	A	0.0639993	0.0107438	0.0824307	0.00982244	0.0635677	0.0423784	0.123166	0.0258927	0.193129	0.0364329
315	G	0.508757	0.0860847	0.59833	0.00932	0.553511	0.0294385	0.666964	0.0562075	0.857745	0.0446891
316	C	0.435187	0.0333269	0.602658	0.00839533	0.549565	0.0535267	0.591693	0.0636113	0.765578	0.0027825
317	G	0.448392	0.0071455	0.596349	0.027374	0.564154	0.0315731	0.622648	0.0670044	0.809678	0.0016305
318	G	0.189333	0.0374551	0.202407	0.0249398	0.192959	0.0242053	0.192401	0.0278907	0.220769	0.0514444
319	A	1.04963	0.0670127	1.11864	0.0734991	0.975583	0.0263305	1.26634	0.040557	1.30248	0.15944
320	G	1.19155	0.0443447	1.33992	0.0921462	1.25509	0.0901456	1.38112	0.0485447	1.61459	0.186838
321	G	0.215032	0.045228	0.333543	0.0572335	0.274972	0.0212267	0.241173	0.025571	0.403853	0.106875
322	C	0.197167	0.0085725	0.200676	0.00635978	0.0753357	0.00358889	0.109555	0.0699704	0.153914	0.0622762
323	U	0.181552	0.0300625	0.173389	0.00616156	0.164313	0.0107669	0.116304	0.0727778	0.203474	0.0653144
324	A	0.171627	0.0625944	0.282872	0.0253629	0.263379	0.030928	0.244635	0.0608724	0.279928	0.0511038
325	G	0.0407827	0.0342102	0.0809167	0.0257389	0.0918163	0.00729578	0.0532183	0.0200796	0.0288703	0.0315944
326	A	0.178265	0.0395013	0.187371	0.0167629	0.186365	0.0143358	0.222025	0.0097875	0.245957	0.020777
327	A	0.255361	0.0143909	0.276633	0.027874	0.174428	0.0724778	0.268827	0.0114535	0.794805	0.218551
328	G	0.342662	0.0677213	0.296211	0.0821971	0.349324	0.130433	0.407815	0.0061045	1.42912	0.0571325
329	G	0	0	0	0	0.02068	0.0275733	0	0	0.71166	0.631206
330	A	0.077597	0.010092	0.0577605	0.0577605	0.053556	0.053556	0.15734	0.0348375	0.184196	0.172214
331	G	0.064861	0.0458553	0.0149817	0.0199756	0.0294597	0.0392796	0.092023	0.004727	0.38423	0.461347
332	A	0.260543	0.202466	-10	0	0.423712	0.142636	0.771625	0.09959	-10	0
333	G	0.236011	0.180522	0.160332	0.119402	0.458935	0.152535	0.900405	0.028975	0.580503	0.196091
334	A	0.879373	0.236013	-10	0	-10	0	0.99365	0.239037	-10	0
335	G	1.3057	0.255496	-10	0	-10	0	1.42289	0.312863	1.13065	0.0613975
336	A	-10	0	-10	0	-10	0	0	0	-10	0
337	U	1.09866	0.0053395	1.24193	0.436364	1.7065	0.255001	1.31627	0.109509	0.550592	0.0704173
338	G	1.20972	0.001994	1.59975	0.490617	1.85306	0.0601805	1.2378	0.257263	0.565653	0.118627
339	G	1.32161	0.076548	1.41647	0.412525	2.07536	0.256496	1.08464	0.250985	0.534151	0.166532
340	G	1.3647	0.112261	1.73327	0.198806	1.7921	0.137439	1.41892	0.0735175	1.15547	0.0881856
341	U	0.508845	0.001874	0.821052	0.0981467	0.887262	0.064177	0.658861	0.043917	0.545537	0.0604831
342	G	0.297196	0.0372047	0.344379	0.024111	0.542035	0.0413742	0.294271	0.0931136	0.292661	0.017672
343	C	0.125981	0.0506313	0.166652	0.0260055	0.142192	0.0661227	0.182715	0.0475218	0.210811	0.0123355
344	G	0.644903	0.07214	0.811185	0.0383644	0.74596	0.0215916	0.751478	0.121037	0.75448	0.0499502
345	A
346	G
347	A
348	G
349	C
350	G
351	U
352	C
353	G
354	G
355	U
356	A
357	U
358	U
359	A

## Sheet: RNA probing by 1M7
		Mean_343	SEM	Mean_416	SEM	Mean_540	SEM	Mean_851	SEM	Mean_942	SEM	Mean_993	SEM	Mean_1074	SEM	Mean_1396	SEM	Mean_1636	SEM
1	G
2	G
3	U
4	C
5	U															0.1629	0
6	C													0.0612	0	0.0644	0
7	U	0.0561	0											0.0599	0	0.0817	0
8	C	0.0539	0			0.0354	0.0508							0.1156	0	0.1015	0
9	U	0.0451	0	0.0917333	0.0677778	0.03555	0.01145	0.0340333	0.0276444	0.0390667	0.0114222	0.0434	0	0.06095	0.01245	0.089	0.0335333	0.0632	0.0191333
10	G	0.0556	0	0.110667	0.0820889	0.0591	0.0365	0.00646667	0.0118222	-0.0437667	0.0518889	0.2	0	0.0713	0.0240667	0.0553	0.0147333	0.0287	0.0222
11	G	0.0973	0	0.0818333	0.0503778	0.06595	0.01015	0.0177	0.0066	0.0129667	0.0210222	0.0262	0	0.0591667	0.0267556	0.0239333	0.00624444	0.0296667	0.0115556
12	U	0.04995	0.00385	0.0269	0.0107333	0.0461333	0.0102444	0.0107333	0.00888889	-0.00763333	0.0129556	0.0058	0	0.0393667	0.0194889	0.0337667	0.0290889	0.00853333	0.00351111
13	U	0.05875	0.02415	0.0795667	0.0311556	0.1104	0.098	0.01215	0.003375	-0.0564333	0.0163111	0.0851	0	0.0709333	0.0255111	0.0683	0.0438	0.0357667	0.0122444
14	A	0.15845	0.06315	0.1007	0.0214667	0.175333	0.173911	0.045975	0.0226625	-0.068575	0.087425	0.03965	0.03035	0.0917667	0.0255556	0.0985333	0.0526444	0.1432	0.0046
15	G	0.214467	0.137289	0.149333	0.0256889	0.1358	0.128933	0.102625	0.027775	0.05315	0.127025	0.1635	0.0543	0.1424	0.07	0.174233	0.101578	0.277533	0.0104889
16	A	0.794	0.23035	0.416533	0.154422	0.532367	0.158956	0.43735	0.07825	1.33632	0.198675	1.85855	0.17925	0.4607	0.1762	0.429933	0.0218889	0.562633	0.0911111
17	C	0.559425	0.276125	0.1742	0.0043	0.286767	0.154911	0.2189	0.0859	0.127033	0.132378	0.12785	0.00345	0.4443	0.161533	0.435833	0.192511	0.653867	0.127289
18	C	-10	0	-10	0	-10	0	-10	0	0.20925	0.06575	-10	0	-10	0	0.343	0.1885	-10	0
19	A	0.14725	0.046775	0.0686667	0.0520222	0.0766667	0.0777111	0.07525	0.0465	0.047375	0.0321625	0.01525	0.01185	0.105933	0.0249111	0.0877667	0.0136889	0.2268	0.0146
20	G	0.020625	0.044925	0.0527	0.0424667	0.0301667	0.0271111	0.01915	0.012425	0.042375	0.053525	0.13075	0.01705	0.0511333	0.00868889	0.0667	0.0358667	0.0753667	0.00884444
21	A	0.462225	0.143925	0.220933	0.0315778	0.304833	0.0395111	0.1607	0.0606	0.82545	0.16365	1.24365	0.10045	0.171433	0.0410889	0.1623	0.0296667	0.184233	0.0871111
22	U	0.535375	0.176012	0.241833	0.0465778	0.3985	0.0480667	0.19595	0.074775	0.968825	0.172775	1.4601	0.0639	0.2126	0.0376667	0.253133	0.0231111	0.221267	0.104556
23	C	1.1603	0.3845	0.5039	0.139333	0.682467	0.135689	0.389575	0.138225	2.2469	0.24515	2.73635	0.13225	0.461033	0.0955556	0.3675	0.184467	0.344767	0.142089
24	U	0.407675	0.210812	0.194133	0.0364444	0.2408	0.0512667	0.1291	0.04875	0.489025	0.122175	0.6377	0.0115	0.165233	0.0272889	0.145733	0.0338222	0.153433	0.0829111
25	G	0.160225	0.0850875	0.117233	0.0345778	0.0706667	0.0176444	0.04275	0.0146	0.0808	0.04685	0.1832	0.0201	0.0744667	0.0117556	0.0807667	0.0168222	0.0734667	0.0246889
26	A	0.09285	0.021375	0.0603667	0.0346222	0.0329667	0.0155556	0.0236	0.0155	0.038575	0.0101125	0.01355	0.03105	0.0543667	0.00528889	0.0456333	0.0125111	0.0475333	0.0125111
27	G	0.0717	0.05365	0.0534333	0.00808889	0.0539	0.0250667	0.012975	0.0047125	-0.000925	0.018325	-0.01055	0.03565	0.0263333	0.00608889	0.0480667	0.00862222	0.0321333	0.0212444
28	C	0.118975	0.105412	0.0845	0.00726667	0.0800333	0.0128889	0.062625	0.024125	-0.0349	0.11925	0.1346	0.0193	0.0645667	0.00755556	0.1057	0.065	0.109367	0.0176444
29	C	0.4974	0.2568	0.285167	0.0762222	0.268533	0.0230889	0.271925	0.0528875	0.93055	0.1714	1.2938	0.1265	0.239667	0.0170222	0.2177	0.0470667	0.386667	0.0484222
30	U	0.623325	0.227975	0.374267	0.128222	0.461067	0.00488889	0.339075	0.118975	1.5762	0.107933	1.7127	0.0338	0.293733	0.0691111	0.326633	0.0536222	0.3624	0.136867
31	G	0.947525	0.249237	0.553	0.187533	0.6846	0.0850667	0.451475	0.156025	2.1887	0.222267	2.4795	0.0956	0.4253	0.0645333	0.4104	0.1332	0.483067	0.197156
32	G	0.517367	0.0708889	0.471933	0.158156	0.5529	0.0199333	0.354075	0.135825	1.23998	0.179475	1.61885	0.06235	0.333367	0.0486444	0.327067	0.108178	0.3533	0.173867
33	G	0.346175	0.140012	0.329867	0.0933111	0.307367	0.0337111	0.207525	0.0836125	0.5413	0.11025	0.8051	0.022	0.222767	0.0300444	0.2434	0.0196667	0.237533	0.108511
34	A	0.658275	0.300762	0.4711	0.175267	0.604933	0.101711	0.4106	0.1551	1.17647	0.167975	1.47435	0.04345	0.383533	0.0460222	0.336533	0.146222	0.402633	0.183378
35	G	0.099	0.1224	0.151833	0.0748222	0.285867	0.0563111	0.163425	0.036675	0.057625	0.120875	0.0771	0.0084	0.161167	0.00764444	0.326833	0.185444	0.181833	0.0591778
36	C	-10	0	-10	0	0.574233	0.249178	0.38675	0.10675	-10	0	-10	0	0.464333	0.106689	0.324233	0.108511	-10	0
37	U	0.216775	0.104725	0.0713333	0.0321778	0.1326	0.0672667	0.115775	0.035925	-0.016375	0.0671375	0.0682	0.0558	0.0804667	0.0345778	0.0896667	0.0480222	0.141567	0.00422222
38	C	0.2635	0.05375	0.1726	0.1641	0.108333	0.0416222	0.093025	0.027625	0.048025	0.042725	0.105367	0.0830889	0.0833667	0.0179778	0.0449	0.0105333	0.128867	0.0111111
39	U	0.04395	0.022125	0.0246	0.00966667	0.0727333	0.0163778	0.031975	0.013125	0.025725	0.041875	0.0383	0.0388667	0.0317333	0.00591111	0.0253667	0.00384444	0.0488333	0.0221111
40	C	0.140075	0.084825	0.0429667	0.0199556	0.0481667	0.0170222	0.019725	0.0160375	0.00455	0.0322	-0.0423667	0.0602222	0.0297	0.0068	0.0545333	0.0401778	0.0416	0.0144
41	U	0.169825	0.0880375	0.193925	0.165187	0.0625667	0.0218889	0.0272	0.00615	0.05745	0.025775	-0.0753333	0.0443778	0.0705667	0.0320222	0.0498333	0.0215778	0.0510667	0.00737778
42	G	0.169975	0.164712	0.096475	0.0495625	0.0436667	0.0101556	0.012425	0.001775	0.034175	0.0254625	-0.0462	0.0271333	0.0470333	0.0272444	0.0309333	0.0259556	0.000533333	0.00357778
43	G	0.151725	0.0792375	0.123275	0.0898125	0.0677667	0.0343556	0.018425	0.0015125	0.0009	0.07225	-0.0701667	0.135089	0.0413333	0.0370444	0.113267	0.0660889	-0.00453333	0.00115556
44	C	0.43185	0.06445	0.264333	0.0548889	0.238233	0.121889	0.180575	0.033475	-10	0	-10	0	0.256933	0.124311	0.2054	0.0562667	0.215267	0.0146222
45	U	0.3243	0.09135	0.216375	0.068625	0.188233	0.0827111	0.124067	0.0597556	0.118533	0.0143111	0.047	0.140933	0.199867	0.110756	0.1276	0.074	0.164867	0.0294222
46	A	0.144175	0.058475	0.118375	0.0570125	0.0968	0.0306667	0.107125	0.115687	0.1741	0.18215	0.0923667	0.0197111	0.138467	0.0606889	0.0625667	0.0677778	0.0314333	0.0264889
47	A	0.093	0.0292	0.114675	0.028075	0.0901667	0.0324222	0.068475	0.0589125	0.156725	0.199738	0.0798333	0.0659778	0.108967	0.0611556	0.0877667	0.00288889	-0.00273333	0.0321556
48	C	0.2321	0.09705	0.1682	0.037	0.1251	0.0634	0.118475	0.0850125	0.21765	0.257	0.101033	0.159044	0.2104	0.0583333	0.118933	0.0328222	0.323967	0.184422
49	U	0.05335	0.01225	0.092525	0.030575	0.0664667	0.0319111	0.006625	0.0373625	-0.0752	0.15395	0.0410333	0.0542889	0.0566	0.0052	0.1191	0.103333	0.1315	0.0864667
50	A	0.2166	0.222	0.2439	0.1128	0.1047	0.0572667	0.07045	0.01625	-10	0	0.0257	0.0378	0.0940667	0.0321111	0.509033	0.455178	0.397833	0.199978
51	G	-10	0	-10	0	-10	0	0.4889	0.0007	-10	0	-10	0	0.9833	0.0579	-10	0	-10	0
52	G	-10	0	-10	0	-10	0	-10	0	-10	0	-10	0	-10	0	-10	0	-10	0
53	G	-10	0	-10	0	-10	0	-10	0	-10	0	-10	0	-10	0	-10	0	-10	0
54	A	-10	0	-10	0	-10	0	-10	0	-10	0	-10	0	-10	0	-10	0	-10	0
55	A	-10	0	-10	0	-10	0	-10	0	-10	0	-10	0	-10	0	-10	0	-10	0
56	C	-10	0	-10	0	-10	0	-10	0	-10	0	-10	0	-10	0	-10	0	-10	0
57	C	-10	0	-10	0	-10	0	-10	0	-10	0	-10	0	-10	0	-10	0	-10	0
58	C	-10	0	-10	0	-10	0	-10	0	0.054475	0.127825	0.0819333	0.183822	-10	0	-10	0	-10	0
59	A	0.257725	0.108813	0.272943	0.0933796	0.3611	0.2	0.4598	0.1851	0.16425	0.031475	0.232667	0.103356	0.077775	0.137775	0.516475	0.275775	0.750433	0.0365778
60	C	0.35255	0.1336	0.253686	0.0932122	0.4479	0.159333	0.552567	0.338378	0.030875	0.016025	0.0630333	0.0883111	0.1545	0.1032	0.5681	0.35465	0.609467	0.232111
61	U	0.195	0.141	0.25135	0.158712	0.196167	0.0653556	0.246	0.20784	0.1212	0.02255	0.1154	0.0602667	0.140162	0.0871625	0.234625	0.105875	0.207467	0.0720444
62	G	0.13435	0.07855	0.201889	0.113049	0.0786	0.0131333	0.07625	0.0964167	-0.001075	0.056025	0.0784	0.103867	0.049375	0.0320187	0.09558	0.055736	0.0255667	0.0219778
63	C	0.131175	0.0505375	0.155511	0.11857	0.0837333	0.0324889	0.08285	0.0531833	0.0767	0.0518	0.1538	0.206867	0.0723125	0.0511188	0.098	0.0506	0.037	0.0076
64	U	0.1608	0.05895	0.0439778	0.0214148	0.105567	0.0400222	0.121857	0.0927673	0.051475	0.0705125	0.1807	0.187267	0.070625	0.0603625	0.06588	0.056704	0.0459667	0.0345556
65	U	0.2234	0.0463	0.0787	0.112867	0.168633	0.0833778	0.180486	0.0568082	0.114575	0.0577625	0.176333	0.139644	0.13835	0.0547375	0.28626	0.101168	0.104933	0.0427111
66	A	0.274575	0.064075	0.2138	0.09784	0.187233	0.0623778	0.258286	0.079098	0.1677	0.04155	0.178575	0.102325	0.189	0.067475	0.18502	0.078216	0.0984	0.0622667
67	A	0.20035	0.0488	0.20984	0.092252	0.194225	0.037775	0.252557	0.0979796	0.120575	0.042725	0.16395	0.101125	0.146	0.04265	0.17674	0.057872	0.145967	0.0353556
68	G	0.132775	0.0322125	0.185322	0.0829309	0.32238	0.049024	0.271714	0.101102	0.090075	0.0529875	0.110975	0.058525	0.0976	0.02505	0.13574	0.011312	0.164067	0.0585556
69	C	0.214425	0.082025	0.15634	0.06332	0.22134	0.079728	0.2912	0.16225	-0.054675	0.0496125	-0.03205	0.055625	0.162388	0.100362	0.20088	0.161256	0.321867	0.0173111
70	C	0.195575	0.081125	0.14027	0.090098	0.1427	0.1111	0.138	0.0784	-0.07755	0.0334	-0.075425	0.063725	0.065675	0.0501937	0.12056	0.109752	0.173267	0.00457778
71	U	0.0245	0.0325	0.15644	0.088996	0.17685	0.0473667	0.128387	0.0443688	-0.037325	0.075875	0.0734	0.0909	0.0856875	0.0359875	0.10956	0.032048	0.1497	0.0154667
72	C	0.7039	0.322267	-10	0	-10	0	-10	0	-10	0	-10	0	-10	0	-10	0	-10	0
73	A	0.5319	0.1406	0.6841	0.185	0.698933	0.183111	0.7699	0.241575	0.542675	0.048425	0.426275	0.151425	0.457888	0.110941	0.6309	0.08916	0.619067	0.0285556
74	A	1.00083	0.122411	0.863578	0.21643	1.23743	0.144539	1.1969	0.275057	0.707367	0.168178	0.60015	0.08525	0.779813	0.231262	1.10068	0.273736	0.9413	0.102067
75	U	0.638	0.174367	0.573573	0.197702	0.928486	0.114955	0.925462	0.182103	0.203325	0.125675	0.268025	0.169488	0.469988	0.148456	0.76832	0.177384	0.877333	0.0554222
76	A	1.29587	0.179333	1.04541	0.171652	1.2075	0.105175	1.33245	0.268038	1.07685	0.053725	0.965125	0.161675	0.880962	0.273788	1.07888	0.17595	1.08977	0.0433556
77	A	1.00603	0.149311	0.790011	0.142341	1.12366	0.0673375	1.15079	0.264238	0.956275	0.0420125	0.836425	0.157463	0.796725	0.187694	0.952	0.116433	1.05667	0.0421778
78	A	0.800883	0.10725	0.610355	0.160823	1.08424	0.0968781	1.17512	0.251431	0.951175	0.0470875	0.863925	0.133812	0.768888	0.242563	0.841071	0.116441	1.09687	0.0883111
79	G	0.540075	0.062575	0.36981	0.121168	0.336443	0.0985184	0.279025	0.0917813	0.106725	0.0281625	0.192275	0.114275	0.068475	0.0507	0.157671	0.0430898	0.274567	0.0575778
80	C	-10	0	0.489986	0.160469	0.32805	0.218267	0.39716	0.119416	0.1078	0.03285	-10	0	0.437233	0.321978	0.776933	0.0769778	-10	0
81	U	0.503183	0.172672	0.268063	0.103563	0.12195	0.053175	0.15184	0.05018	0.069425	0.006125	0.01145	0.094275	0.160543	0.128808	0.114487	0.116184	0.2165	0.0180667
82	U	0.423	0.0365667	0.394964	0.0969174	0.243225	0.1012	0.274263	0.0989031	0.1334	0.0084	0.138575	0.123587	0.239338	0.148422	0.266238	0.199572	0.473867	0.0652889
83	G	0.43785	0.0466833	0.412373	0.107116	0.0895889	0.0241852	0.13488	0.07634	0.0489	0.02075	0.02645	0.05485	0.097825	0.0362375	0.1176	0.061125	0.110067	0.0140222
84	C	0.443367	0.0673111	0.277445	0.071886	0.15695	0.110338	0.18231	0.101688	-0.030725	0.0227375	0.00045	0.0692	0.1993	0.143125	0.2358	0.1806	0.3139	0.0521333
85	C	0.304967	0.0893667	0.2044	0.0380182	0.168867	0.186911	0.274225	0.115094	0.009275	0.0185875	0.0254	0.1268	0.461717	0.39195	0.363167	0.321422	-10	0
86	U	0.206883	0.0860111	0.142682	0.0393802	0.124411	0.057879	0.11796	0.040968	0.044975	0.021675	0.053825	0.034725	0.141387	0.0878844	0.135075	0.0951687	0.1505	0.03
87	U	0.156317	0.0258833	0.160236	0.0376942	0.159967	0.054163	0.25078	0.180888	0.092575	0.016025	0.086975	0.035275	0.141512	0.0580906	0.157875	0.0624938	0.141367	0.0176889
88	G	0.203833	0.0443667	0.352645	0.107359	0.199022	0.0432593	0.21056	0.06424	0.057275	0.016025	0.09795	0.04245	0.257175	0.0730188	0.235825	0.114525	0.1787	0.0220667
89	A	0.134083	0.04425	0.194036	0.064081	0.176811	0.0430494	0.19027	0.051804	0.0734	0.0134	0.089475	0.020875	0.19745	0.0560875	0.170538	0.0877125	0.162167	0.00191111
90	G	0.184083	0.0785389	0.24279	0.070732	0.103756	0.0398815	0.15569	0.057308	0.060025	0.014575	0.092625	0.044175	0.135362	0.0424531	0.134187	0.0856125	0.143867	0.0300444
91	U	0.535567	0.0462333	0.548764	0.104962	0.370344	0.122706	0.47068	0.112304	0.4535	0.04175	0.435775	0.050025	0.439275	0.11115	0.37765	0.15815	0.6561	0.0793333
92	G	0.331117	0.09075	0.631243	0.257122	0.348067	0.1658	0.382389	0.180074	0.178025	0.058275	0.247475	0.028875	0.283837	0.152403	0.346662	0.224212	0.581467	0.0916222
93	C	-10	0	-10	0	-10	0	-10	0	-0.0243667	0.00322222	0.1633	0.166067	-10	0	-10	0	-10	0
94	U	0.2102	0.0517667	0.177145	0.0788314	0.137333	0.101215	0.11813	0.076256	-0.080825	0.075525	0.039575	0.040625	0.123162	0.108978	0.147112	0.0835125	0.289567	0.0103778
95	C	0.472333	0.123489	0.339575	0.053225	0.369443	0.120139	0.3313	0.10774	0.1927	0.02725	0.21175	0.0621	0.229575	0.0396375	0.410637	0.177072	0.493467	0.0434444
96	A	0.880183	0.189189	0.809309	0.176355	0.681878	0.16542	0.7164	0.16616	0.5312	0.046	0.53865	0.04745	0.628462	0.136028	0.628825	0.146719	0.7761	0.003
97	A	0.494017	0.130583	0.47558	0.096636	0.485044	0.145872	0.47461	0.157132	0.269825	0.025725	0.298125	0.048975	0.3881	0.123825	0.444163	0.142128	0.433233	0.0245778
98	A	0.23135	0.0996333	0.311118	0.0886926	0.260611	0.0847457	0.22736	0.038408	0.1517	0.01925	0.1578	0.03795	0.229825	0.0653	0.235588	0.104713	0.244567	0.0222889
99	G	0.191833	0.0604667	0.17863	0.03813	0.144822	0.0385309	0.12829	0.047364	0.028025	0.007825	0.063775	0.012325	0.100275	0.0380687	0.133513	0.0435375	0.123167	0.0246889
100	U	0.232967	0.0713222	0.238855	0.0889405	0.249522	0.0822691	0.1881	0.05476	0.151475	0.0343375	0.196025	0.022375	0.230162	0.0831937	0.44125	0.16155	0.2563	0.0322667
101	A	0.171917	0.0451167	0.220527	0.0632711	0.216967	0.0713259	0.21751	0.05579	0.044	0.02295	0.07055	0.0285	0.211225	0.0956562	0.220525	0.0684563	0.254667	0.0164222
102	G	0.449817	0.158628	0.4333	0.09808	0.358722	0.145691	0.31941	0.11557	0.09445	0.064425	0.13665	0.02875	0.427862	0.205872	0.357425	0.207756	0.452233	0.180778
103	U	0.121917	0.0365833	0.143718	0.034562	0.187444	0.0589259	0.14884	0.055876	0.029775	0.089475	0.039925	0.138362	0.134075	0.0914438	0.131825	0.0788062	0.227067	0.0448889
104	G	0.68855	0.20565	0.56555	0.10013	0.514633	0.139081	0.53027	0.164564	0.341525	0.045925	0.503567	0.0948222	0.511286	0.137878	0.444557	0.170265	0.555867	0.0547556
105	U	0.56995	0.16485	0.6552	0.126182	0.547233	0.118785	0.586233	0.110667	0.6449	0.1272	-10	0	0.603483	0.170122	0.583067	0.163333	0.8155	0.0138667
106	G	0.950843	0.177665	1.21149	0.19259	1.08931	0.160141	1.02051	0.197501	1.47783	0.0705375	1.12102	0.227375	0.995988	0.253688	0.99295	0.282488	1.19687	0.0376889
107	U	0.458371	0.100653	0.6667	0.103345	0.543144	0.107896	0.58222	0.13266	0.86385	0.0366	0.617425	0.140975	0.514775	0.121306	0.525938	0.151212	0.759867	0.0741778
108	G	0.182686	0.0443918	0.409836	0.124106	0.367667	0.0862519	0.36654	0.081752	0.27765	0.0984	0.220725	0.0733375	0.258725	0.0621375	0.264825	0.113556	0.645233	0.146489
109	C	0.294186	0.0826694	0.252167	0.123667	0.259329	0.176261	0.195411	0.106279	-0.0618	0.02765	-0.069025	0.0781625	0.182462	0.172153	0.354637	0.227513	0.434733	0.0441778
110	C	0.309643	0.0882776	0.227912	0.141444	0.3782	0.15824	0.231029	0.115882	-0.0859	0.03125	-0.0133	0.08815	0.338	0.2645	0.3573	0.3432	0.403475	0.144563
111	C	-10	0	-10	0	-10	0	-10	0	-10	0	-10	0	-10	0	-10	0	-10	0
112	G	0.550257	0.254522	0.741182	0.160417	0.48454	0.20144	0.698222	0.237509	0.4237	0.0221	0.37895	0.148725	0.770563	0.343528	0.636289	0.306232	0.75876	0.394248
113	U	0.345686	0.121237	0.494082	0.106562	0.394927	0.139474	0.51576	0.135324	0.442	0.05945	0.43845	0.092025	0.535025	0.127569	0.629389	0.179965	0.5612	0.2636
114	C	0.325	0.121429	0.262791	0.110554	0.214218	0.14695	0.22657	0.107996	0.1443	0.06525	0.12035	0.039925	0.228587	0.161409	0.330278	0.182993	0.3273	0.15468
115	U	0.607929	0.138653	0.355445	0.133068	0.4352	0.182636	0.25671	0.107776	0.2155	0.0272	0.2453	0.06975	0.209137	0.0509562	0.254778	0.0756864	0.34292	0.114904
116	G	0.485871	0.064898	0.232782	0.0369587	0.225164	0.0823421	0.1973	0.05916	0.0401	0.01735	0.046475	0.0500125	0.148	0.057325	0.159367	0.0611185	0.22498	0.037992
117	U	0.618357	0.158139	0.267827	0.0589669	0.309073	0.10342	0.20168	0.071412	0.187525	0.0176875	0.223675	0.029425	0.203563	0.0614938	0.191356	0.0637926	0.25362	0.048552
118	U	0.547186	0.0779306	0.290973	0.056438	0.356891	0.0756463	0.27037	0.071758	0.1708	0.0672	0.210525	0.0383625	0.242025	0.0745125	0.308956	0.100773	0.29428	0.028672
119	G	0.660257	0.189853	0.350664	0.0717058	0.344645	0.0805785	0.30025	0.07845	0.10275	0.04645	0.138175	0.0542625	0.26515	0.0868125	0.253322	0.137109	0.34806	0.100808
120	U	0.567314	0.0721837	0.354209	0.0906099	0.4479	0.109236	0.34888	0.09548	0.1866	0.06805	0.262125	0.031175	0.297775	0.0777125	0.381689	0.122027	0.38086	0.073088
121	G	0.5606	0.160486	0.4997	0.159	0.3519	0.0814	0.37686	0.03506	0.1223	0.05105	0.2139	0.01025	0.358667	0.0929889	0.359711	0.115943	0.39582	0.074376
122	U	0.5225	0.126257	0.429918	0.124114	0.357409	0.0898826	0.35398	0.03724	0.2031	0.02025	0.2716	0.01935	0.330637	0.0634625	0.414389	0.111521	0.38134	0.078872
123	G	0.963757	0.125208	0.709867	0.131785	0.620118	0.155944	0.57004	0.120512	0.4854	0.0575	0.459525	0.051925	0.5138	0.080125	0.559244	0.108494	0.58694	0.098552
124	A	0.4659	0.0443429	0.452827	0.0595934	0.530736	0.157197	0.45535	0.11628	0.30425	0.04415	0.33375	0.02425	0.443214	0.0922082	0.460089	0.125921	0.52096	0.192248
125	C	0.32315	0.1307	0.299673	0.126607	0.198445	0.0800314	0.1833	0.0516	0.0243	0.03305	-0.009625	0.0693875	0.27295	0.126837	0.264256	0.14323	0.28784	0.139352
126	U	0.104814	0.0704204	0.0728455	0.0327769	0.0777727	0.0471157	0.04071	0.016966	-0.0176	0.0157	0.01665	0.024875	0.050925	0.0445938	0.0257889	0.0309877	0.04384	0.021272
127	C	0.4283	0.179829	0.293273	0.179602	0.213055	0.153479	0.22039	0.069788	0.039325	0.020575	0.0526	0.03855	0.302	0.181025	0.319312	0.199141	0.31082	0.149224
128	U	0.387	0.131514	0.30477	0.115384	0.156558	0.085175	0.14424	0.07376	0.0942	0.02695	0.093925	0.039725	0.242088	0.118053	0.226478	0.103859	0.17878	0.051944
129	G	0.458143	0.11229	0.4758	0.130486	0.308091	0.141772	0.25443	0.043744	0.221975	0.040925	0.245175	0.042075	0.282857	0.0673388	0.289356	0.0694494	0.2319	0.08592
130	G	0.974186	0.0958122	0.993133	0.141652	0.76975	0.283692	0.85364	0.215972	0.931125	0.054575	0.833375	0.121275	0.866688	0.157216	0.891044	0.244173	0.85612	0.385776
131	U	0.864386	0.0724122	0.785062	0.206153	0.692591	0.138008	0.69387	0.141896	0.673375	0.060725	0.604975	0.106475	0.698662	0.145962	1.03729	0.258321	0.77318	0.290264
132	A	1.18127	0.112396	1.14773	0.213998	1.13592	0.258917	1.06226	0.172156	1.0827	0.0531	1.00592	0.104637	0.95075	0.188975	1.0278	0.249644	1.02982	0.278896
133	A	0.829129	0.0685184	0.823618	0.254717	0.7309	0.196533	0.69666	0.126756	0.643425	0.076125	0.6248	0.0342	0.642388	0.124394	0.619956	0.159573	0.70394	0.246992
134	C	0.257743	0.0820776	0.21321	0.065008	0.189317	0.0730167	0.15321	0.043728	0.102725	0.0108375	0.11535	0.0357	0.198975	0.07335	0.185122	0.0469531	0.189	0.088
135	U	0.282686	0.119988	0.216973	0.0705289	0.165017	0.0718694	0.10449	0.02991	0.066175	0.0174875	0.092975	0.026925	0.210763	0.0986188	0.134533	0.0403259	0.10914	0.026592
136	A	0.124543	0.0689061	0.165473	0.0594017	0.129133	0.07215	0.07726	0.02814	0.0526	0.026	0.035125	0.008675	0.158887	0.101203	0.129933	0.0616593	0.0793333	0.0326889
137	G	0.147614	0.0813306	0.245782	0.103438	0.0891417	0.0633722	0.07643	0.022456	0.011875	0.025175	0.0308	0.0299	0.149775	0.129113	0.134889	0.0894568	0.0621667	0.0417778
138	A	0.107414	0.0731388	0.147591	0.0598612	0.112633	0.0690444	0.10788	0.032656	0.01565	0.022075	0.0376	0.0271	0.10425	0.0955625	0.116187	0.0667844	0.0953333	0.0685556
139	G	0.185314	0.0573265	0.306355	0.156742	0.125625	0.0630125	0.14796	0.032152	0.0338	0.0122	0.06525	0.0409	0.2542	0.138875	0.22515	0.145587	0.1836	0.159
140	A	0.4283	0.125533	0.333609	0.0858083	0.150075	0.0481708	0.16064	0.043776	0.04535	0.037075	0.099525	0.0279375	0.211687	0.0759562	0.164038	0.0816375	0.159867	0.0612889
141	U	0.213486	0.0591796	0.196155	0.0872694	0.129125	0.0355875	0.17039	0.023012	0.106	0.0306	0.173525	0.059925	0.210075	0.0824562	0.187863	0.0991531	0.208767	0.112556
142	C	0.51095	0.29155	0.3499	0.165311	-10	0	-10	0	0.084525	0.051925	0.295933	0.318044	-10	0	-10	0	-10	0
143	C	0.406475	0.202375	0.22934	0.171068	0.240664	0.218274	0.2801	0.09622	0.019625	0.024375	0.032825	0.0290875	0.484762	0.312303	0.353533	0.374144	0.14455	0.08425
144	C	0.376713	0.158334	0.200711	0.138837	0.131425	0.104017	0.1457	0.074	-0.00075	0.0198	0.002325	0.0244125	0.275537	0.195072	0.19715	0.210425	0.1554	0.0619
145	U	0.204725	0.115025	0.0859667	0.0484667	0.058925	0.042825	0.05218	0.03194	0.011525	0.049525	0.093975	0.0470125	0.097825	0.0604625	0.0192125	0.0560062	0.0584	0.0286
146	C	0.62944	0.284088	0.362943	0.221261	-10	0	-10	0	0.0021	0.0506	0.2457	0.127533	-10	0	-10	0	0.8334	0
147	A	0.405	0.146314	0.39805	0.13975	0.3457	0.18314	0.434229	0.124927	0.08765	0.0705	0.2393	0.081	0.476929	0.231441	0.29542	0.133232	0.352	0.1216
148	G	-10	0	-10	0	-10	0	-10	0	-10	0	0.1684	0.155333	-10	0	-10	0	-10	0
149	A	0.0947167	0.0809833	0.11255	0.0245833	0.0200333	0.0486815	0.138433	0.151333	-0.0595667	0.0109556	0.2076	0.37145	0.2938	0.343371	0.271975	0.323194	0.13705	0.02995
150	C	-10	0	0.254283	0.0901778	-10	0	0.500233	0.217011	-10	0	-10	0	-10	0	0.232275	0.160975	-10	0
151	C	0.733175	0.163775	0.6402	0.08804	0.575267	0.14997	0.802383	0.142789	-10	0	-10	0	0.689412	0.276291	0.64972	0.238344	0.4626	0
152	C	-10	0	-10	0	-10	0	-10	0	-10	0	-10	0	-10	0	-10	0	-10	0
153	U	0.3317	0.07805	0.455167	0.101889	0.631008	0.184143	0.754033	0.194689	0.3246	0.0785	0.24695	0.00545	0.575275	0.197719	0.645525	0.369737	0.51405	0.11095
154	U	0.480375	0.0409125	0.550167	0.133433	0.7581	0.19945	0.8836	0.20598	0.30515	0.15285	0.522975	0.301175	0.688325	0.130394	0.528563	0.201203	0.66165	0.20085
155	U	0.612275	0.124425	0.786683	0.08765	0.788717	0.149594	0.88051	0.200406	0.8544	0.0862	0.812075	0.128462	0.77675	0.181638	0.747487	0.235509	0.67595	0.27405
156	U	0.84095	0.204325	0.833083	0.161989	1.0108	0.21825	0.97646	0.20182	1.03058	0.096025	1.02882	0.109975	0.9509	0.17805	1.36721	0.518312	0.92035	0.23595
157	A	0.54915	0.13355	0.648783	0.0595222	0.59946	0.15312	0.64086	0.161976	0.57215	0.080125	0.71028	0.192496	0.558238	0.131662	0.618587	0.196681	0.61835	0.15055
158	G	0.202525	0.0734375	0.267233	0.0459667	0.12287	0.082196	0.18855	0.10045	0.0899	0.0223	0.06696	0.094648	0.160775	0.10285	0.150538	0.120287	0.1388	0.032
159	U	0.107575	0.045225	0.07075	0.0303667	0.0738333	0.029563	0.0596889	0.0296346	0.036775	0.0112375	0.05396	0.124968	0.086075	0.0544687	0.051775	0.0185625	0.0615	0.0115
160	C	0.38865	0.089525	0.15004	0.063848	0.232422	0.106452	0.194513	0.167513	0.0045	0.0494	0.2112	0.106067	0.325286	0.23398	0.372625	0.288662	0.2687	0.0918
161	A	0.3299	0.04815	0.240733	0.0407444	0.2577	0.105356	0.2937	0.061875	0.112175	0.0299875	0.23712	0.060456	0.247514	0.0546694	0.2464	0.0948	0.26075	0.07905
162	G	0.470125	0.082075	0.424067	0.0669667	0.341733	0.0901333	0.367386	0.0875551	0.221	0.0087	0.32782	0.044384	0.298857	0.0674653	0.370486	0.153551	0.3086	0.0179
163	U	0.201525	0.0328875	0.1529	0.0184333	0.114678	0.0665975	0.09185	0.0399167	0.046375	0.014475	0.21778	0.129848	0.112443	0.0289184	0.0822333	0.0414111	0.1257	0.0337
164	G	0.417425	0.031125	0.359233	0.0415333	0.2455	0.107622	0.174967	0.0465333	0.1377	0.125267	0.37354	0.197408	0.218086	0.0444735	0.141733	0.0550889	0.21735	0.07315
165	U	0.73395	0.12745	0.6608	0.0845	0.753111	0.174857	0.625617	0.128706	0.734533	0.116778	-10	0	0.689929	0.188612	0.5769	0.0796333	0.71565	0.11145
166	G	0.69675	0.06565	-10	0	0.477	0.205778	0.329533	0.107522	0.422275	0.325512	-1.72446	3.31022	0.429571	0.118624	0.237583	0.189989	0.3275	0.0196
167	G	0.696875	0.091375	0.6397	0.0790333	0.804478	0.427309	0.54995	0.276433	0.5489	0.0433	0.61346	0.038992	0.53132	0.122416	0.4412	0.180567	0.45395	0.03705
168	A	1.05935	0.1204	1.09597	0.115778	1.34573	0.235696	1.09563	0.236611	0.882767	0.0646889	1.03628	0.223256	1.01576	0.129232	0.81812	0.132224	1.13725	0.13615
169	A	0.93525	0.1942	1.0625	0.237233	1.26381	0.263585	1.08895	0.210467	0.7324	0.09425	0.89984	0.297792	1.0157	0.11124	0.77674	0.210848	1.18935	0.07985
170	A	0.853425	0.161025	1.04758	0.165083	1.04417	0.289281	0.942633	0.190156	0.7437	0.1583	0.8964	0.16844	0.93602	0.184656	0.85434	0.143112	0.92185	0.15665
171	A	0.417125	0.045575	0.609383	0.110383	0.465567	0.146904	0.50814	0.049568	0.326375	0.081525	0.3267	0.14376	0.45886	0.106448	0.47175	0.13495	0.3834	0.0752
172	U	0.221725	0.0411375	0.293417	0.0420167	0.229538	0.0569281	0.31054	0.178824	0.121125	0.049275	0.03974	0.085992	0.18318	0.037576	0.229367	0.170156	0.14655	0.02565
173	C	0.044975	0.042025	0.0862333	0.0122222	0.0661375	0.0314125	0.30808	0.370088	0.01925	0.018725	-0.01356	0.033632	0.0479	0.0224	0.0501	0.0810333	0.0436	0.0398
174	U	0.03125	0.014925	0.0697167	0.0200111	0.0367286	0.0732694	0.3567	0.503	0.037275	0.0473125	0.0187	0.12456	0.0489	0.03824	0.0116667	0.0248667	0.03945	0.01635
175	C	-10	0	0.400667	0.243356	-10	0	-10	0	0.047325	0.053325	-10	0	-10	0	-10	0	-10	0
176	U	0.3331	0.0638	0.212967	0.1157	0.119163	0.0477062	0.40004	0.386264	0.060575	0.018325	0.05942	0.056008	0.17646	0.048464	0.176717	0.103617	0.23285	0.03565
177	A	0.434325	0.117375	0.291867	0.0652556	0.1701	0.02825	0.3971	0.45836	0.072225	0.0144125	0.0804	0.0486	0.18306	0.043008	0.150117	0.0557556	0.2602	0.0046
178	G	0.5772	0.20515	0.310767	0.0585111	0.272314	0.0691592	0.44786	0.381456	0.0744667	0.0681778	0.1317	0.0628	0.19852	0.019664	0.31255	0.100683	0.2793	0.1196
179	C	0.7732	0.1226	-10	0	-10	0	-10	0	-10	0	0.3655	0.156133	0.3327	0.04725	-10	0	0.87315	0.20285
180	A	0.8705	0.11315	0.49944	0.089584	0.785157	0.146906	0.55998	0.137368	0.40805	0.094175	0.35648	0.046104	0.43732	0.168984	0.589917	0.124144	0.6886	0.2683
181	G	0.688325	0.073125	0.585567	0.118056	0.708233	0.0817	0.55774	0.148048	0.3157	0.08655	0.2971	0.05952	0.3966	0.09844	0.546917	0.16345	0.65805	0.28815
182	U	0.39	0.08555	0.393643	0.104163	0.455914	0.104298	0.3547	0.10584	0.158075	0.043025	0.1421	0.04304	0.23048	0.069824	0.3623	0.109167	0.35925	0.11375
183	G	0.52525	0.1564	0.473471	0.0711959	0.577343	0.0957633	0.51894	0.195448	0.3045	0.115	0.23682	0.080456	0.26064	0.097488	0.406083	0.100683	0.5293	0.1917
184	G	0.881175	0.236425	0.725267	0.1341	1.03931	0.189302	0.92504	0.301728	0.503825	0.247137	0.46594	0.109888	0.62956	0.146608	0.62035	0.1164	1.1256	0.4476
185	C	0.44285	0.0692	-10	0	0.406475	0.146675	0.50356	0.125008	-10	0	0.2226	0.21725	-10	0	0.24506	0.201608	0.5881	0
186	G	0.3084	0.13155	0.45985	0.11795	0.308633	0.0779889	0.27316	0.101592	0.1018	0.149333	0.3134	0.32172	0.33994	0.206344	0.136033	0.0904889	0.26355	0.15885
187	C	0.131225	0.080275	0.266686	0.118294	0.0793143	0.0352735	0.10844	0.029792	-0.1206	0.0586667	0.09425	0.23075	0.27462	0.251232	0.0450167	0.0343167	0.0471	0.0128
188	C	0.067125	0.043125	0.124286	0.031151	0.0944143	0.0313224	0.10394	0.077984	0.028675	0.130125	0.0793	0.22115	0.19554	0.148768	0.0735167	0.0847222	0.04265	0.01985
189	C	-10	0	0.370557	0.112608	-10	0	-10	0	-10	0	0.283575	0.115825	-10	0	-10	0	-10	0
190	G	0.610125	0.103825	0.773586	0.186245	0.547586	0.164531	0.63022	0.162856	0.66605	0.03755	0.59488	0.187144	0.64022	0.099016	0.595017	0.125617	0.42375	0.14895
191	A	0.9136	0.08655	0.672383	0.0565222	0.675037	0.208563	0.58534	0.119632	0.518825	0.199937	0.40976	0.083672	0.52596	0.078448	0.385683	0.107622	0.55985	0.14065
192	A	0.692575	0.204875	0.387257	0.0627061	0.556212	0.218687	0.3586	0.09684	0.340125	0.148087	0.18522	0.061776	0.3186	0.07836	0.31855	0.204767	0.33155	0.11675
193	C	0.668867	0.193156	0.449	0.16852	0.563971	0.160796	0.34492	0.107864	0.332967	0.0151556	0.23566	0.082632	0.32874	0.084112	0.4233	0.2121	0.53865	0.06695
194	A	0.4778	0.15505	0.401929	0.0524612	0.626787	0.283628	0.32444	0.051552	0.387475	0.105975	0.18836	0.068832	0.2946	0.06024	0.227333	0.103022	0.39495	0.02815
195	G	0.316	0.15665	0.369457	0.0996776	0.198744	0.149827	0.14416	0.081712	0.081675	0.0397375	0.1165	0.09548	0.15634	0.064464	0.0685571	0.107392	0.16455	0.07985
196	G	0.41855	0.0415	0.388567	0.0519444	0.288857	0.0721633	0.27098	0.095616	-10	0	-10	0	0.23866	0.079176	0.132833	0.118333	0.4285	0
197	G	0.312975	0.028675	0.268543	0.0597551	0.188989	0.0738988	0.18628	0.045208	0.071075	0.028725	0.00326	0.050552	0.19172	0.044232	0.0338143	0.157469	0.1971	0.0455
198	A	0.26975	0.0703	0.286786	0.0597673	0.296611	0.0784321	0.23938	0.058216	0.107325	0.086925	0.18408	0.068616	0.24998	0.060304	0.132214	0.0936735	0.29295	0.08725
199	C	0.5195	0	0.342883	0.08485	0.282017	0.171056	0.312333	0.0658222	-10	0	-10	0	0.31994	0.150344	0.09024	0.058952	-10	0
200	U	1.10927	0.0702444	0.994233	0.2051	1.35778	0.1863	1.23204	0.191848	0.829167	0.0124889	0.92988	0.184056	0.93366	0.141912	1.10911	0.270302	1.5165	0.1979
201	U	0.981233	0.0730444	0.781933	0.142667	1.13968	0.174304	0.97238	0.168344	0.879467	0.0863556	0.93714	0.167848	0.78032	0.215584	1.02374	0.205535	1.1519	0.2139
202	G	0.6648	0.0613333	0.675933	0.0502667	0.863644	0.119126	0.71826	0.064712	0.418	0.0345333	0.56476	0.163488	0.61138	0.094416	0.702471	0.219588	0.89035	0.02315
203	A	0.638525	0.113263	0.707983	0.0344889	0.753278	0.103993	0.60894	0.115752	0.581333	0.0312222	0.62124	0.096912	0.58072	0.102944	0.676371	0.175339	0.71125	0.05685
204	A	0.659875	0.146125	0.649657	0.0368245	0.579022	0.0865136	0.47034	0.098752	0.477233	0.119178	0.47382	0.142984	0.50068	0.141984	0.507057	0.0763633	0.6276	0.0773
205	A	0.657575	0.113087	0.710683	0.0646167	0.66725	0.106775	0.44126	0.225448	-10	0	-10	0	0.761533	0.0901778	0.672233	0.161067	0.4474	0
206	G	0.489067	0.0429556	0.63028	0.096616	0.4059	0.1124	0.437575	0.064475	0.3955	0.1551	0.8135	0.233	0.43428	0.184424	0.465614	0.100302	0.51955	0.19185
207	C	0.406275	0.171563	0.36012	0.031456	0.174575	0.0420375	0.3498	0.0594	0.0716	0.0229333	0.25325	0.279375	0.269067	0.195156	0.348725	0.163975	0.3843	0.1189
208	G	0.439575	0.124813	0.479914	0.160808	0.254767	0.0881852	0.22134	0.156328	0.239875	0.127562	0.1326	0.2546	0.27198	0.169344	0.173143	0.124792	0.32545	0.05945
209	A	0.65435	0.087	0.630729	0.146922	0.574437	0.0779219	0.50012	0.146296	0.34215	0.102	0.5559	0.35728	0.4991	0.24645	0.391517	0.10345	0.6553	0
210	A	0.601975	0.066725	0.555543	0.119665	0.545556	0.114906	0.44982	0.105464	0.395425	0.015325	0.45882	0.136784	0.52574	0.167032	0.461957	0.0897918	0.65765	0.09055
211	A	0.496175	0.0755875	0.5138	0.0856	0.532078	0.145042	0.41756	0.064528	0.562425	0.0759375	0.52038	0.051288	0.47132	0.121056	0.794371	0.313816	0.48825	0.01705
212	G	0.492133	0.0413111	-10	0	0.4893	0.04416	0.5039	0.11	0.5455	0.186333	0.5279	0.119133	0.44294	0.062992	2.02983	1.62844	0.5873	0.0334
213	U	0.151725	0.0177875	0.1431	0.1135	0.244422	0.0976691	0.28538	0.085208	0.032	0.05995	0.09344	0.070552	0.23432	0.031784	0.536843	0.265335	0.4028	0.0141
214	A	0.596225	0.099525	0.776957	0.0978082	0.799667	0.176563	0.75852	0.077904	0.650025	0.0488375	0.692567	0.172844	0.70388	0.117504	0.855471	0.143833	0.8492	0.0194
215	A	0.524625	0.132112	0.6033	0.0964	0.684814	0.160612	0.61064	0.053352	0.5713	0.11505	0.547883	0.118078	0.57602	0.111936	0.605914	0.112102	0.7515	0.0244
216	A	0.59765	0.1028	0.609471	0.175478	0.746938	0.234737	0.67348	0.091144	0.6315	0.16065	0.595067	0.176311	0.60228	0.108816	0.6696	0.226486	0.78525	0.09175
217	G	0.196575	0.063225	0.482986	0.173694	0.331867	0.191911	0.22346	0.083528	0.270625	0.0433875	0.199383	0.117544	0.22804	0.062312	0.220343	0.0719061	0.1702	0.0549
218	C	0.09415	0.020625	0.159814	0.11222	0.166144	0.13379	0.07768	0.013216	0.0032	0.0193	-0.0368667	0.0448333	0.10742	0.052904	0.0224714	0.0970612	0.0951	0.0561
219	C	0.23155	0.131725	0.2554	0.157486	0.2651	0.186356	0.16716	0.113936	0.03185	0.068725	-0.0301	0.0742333	0.32956	0.256696	0.2006	0.139457	0.3889	0.2591
220	A	0.4133	0.12915	0.613983	0.109483	0.499811	0.172523	0.4064	0.16564	0.3716	0.0428	0.320033	0.0628667	0.68406	0.154648	0.505686	0.190927	0.50985	0.19655
221	G	0.3386	0.1291	0.485683	0.120022	0.3794	0.106775	0.2627	0.02252	0.35425	0.055975	0.253033	0.0570222	0.43362	0.148496	0.397657	0.0969061	0.26555	0.10135
222	A	0.355475	0.101725	0.642786	0.131645	0.543989	0.166457	0.39392	0.065504	0.60035	0.09755	0.52015	0.2443	0.55866	0.149928	0.616243	0.197661	0.52495	0.16395
223	G	0.470275	0.147175	0.630814	0.200465	0.64522	0.166568	0.534567	0.156244	0.708075	0.176362	0.6729	0.289633	0.76006	0.176856	0.71216	0.188152	0.56915	0.16355
224	G	0.46485	0.070725	0.728367	0.235511	0.786811	0.208654	0.62774	0.111672	0.68255	0.118225	0.647567	0.173633	0.724	0.12908	0.734357	0.15802	0.61645	0.20195
225	A	0.536825	0.0522375	0.863733	0.0765667	0.803611	0.22239	0.84894	0.156248	0.837775	0.139875	0.847633	0.183867	0.87244	0.106928	0.769214	0.167184	0.7588	0.1903
226	G	0.7128	0.07935	0.77102	0.308968	0.847443	0.183106	0.8347	0.09696	0.831725	0.0662875	0.734733	0.189233	0.80458	0.236984	0.7287	0.133057	0.91665	0.15375
227	A	0.4636	0.07505	0.6144	0.0689667	0.607589	0.132765	0.56094	0.035872	0.554725	0.0678875	0.58435	0.132317	0.58968	0.159584	0.537357	0.105604	0.67025	0.08065
228	U	0.203725	0.0287875	0.225157	0.0296776	0.289678	0.0681802	0.21086	0.047248	0.1524	0.0127	0.102967	0.0616667	0.23644	0.076712	0.1806	0.0949143	0.29995	0.03305
229	C	0.16275	0.064825	0.183	0.0584571	0.0996222	0.0689012	0.09638	0.060304	0.0282	0.04585	0.0164	0.119467	0.24948	0.102336	0.0507571	0.131922	0.2682	0.1144
230	U	0.1624	0.05795	0.152686	0.0342122	0.169122	0.0590519	0.19724	0.096768	0.0535	0.0395	0.148967	0.1292	0.18872	0.148312	0.0836	0.1714	0.32985	0.14385
231	C	-10	0	0.439214	0.194963	-10	0	-10	0	-10	0	-10	0	-10	0	-10	0	-10	0
232	U	0.210975	0.0670375	0.148557	0.0417796	0.322567	0.124289	0.284	0.0275	0.13975	0.0475	0.264417	0.0910111	0.18864	0.115424	0.225243	0.0847918	0.4752	0.0475
233	C	0.399375	0.0858125	0.228533	0.104789	0.175233	0.0246889	0.236	0.0878	0.24215	0.181525	0.24145	0.1192	0.2519	0.042	-0.0141	0.11116	0.3184	0
234	G	0.49225	0.14875	0.418571	0.0393388	0.481189	0.239319	0.53234	0.247544	0.483167	0.00682222	0.4154	0.0978	0.41906	0.158088	0.330043	0.0832653	0.4759	0.2193
235	A	0.564825	0.250375	0.624543	0.0622327	0.593422	0.300852	0.49506	0.128728	0.80395	0.077	0.53172	0.191136	0.61354	0.160792	0.573786	0.120559	0.56755	0.28695
236	C	0.620625	0.266988	0.345986	0.188755	0.122	0.01704	0.17665	0.0205	0.204375	0.0996625	0.09445	0.103233	0.3284	0.0273	0.10266	0.089488	0.148	0
237	G	0.4008	0.17415	0.29844	0.078912	0.243337	0.195122	0.1646	0.07504	0.140725	0.0765125	0.0218667	0.0386333	0.249	0.07244	0.186414	0.0867837	0.258	0.0232
238	C	0.851633	0.207511	-10	0	0.6163	0.08765	0.3652	0.1475	0.390867	0.147422	0.4214	0.0894	0.333	0.085	1.09966	0.486008	1.1024	0.0572
239	A	0.900825	0.178875	0.654957	0.162878	0.733233	0.143193	0.64838	0.055544	0.559133	0.0319111	0.68995	0.193133	0.66354	0.162952	0.675429	0.12471	0.71155	0.18035
240	G	1.72455	0.1357	-10	0	1.6223	0.6975	1.22804	0.325272	1.24337	0.124956	1.52743	0.518156	1.79984	0.150072	1.5177	0.3067	1.3807	0.6459
241	G	0.846825	0.049425	1.19627	0.363833	0.947622	0.392042	0.7315	0.162	0.9261	0.1642	0.9144	0.232567	1.2967	0.25404	0.988371	0.213241	0.6816	0.2819
242	A	0.627275	0.0654875	0.804429	0.22711	0.640956	0.165995	0.51968	0.117936	0.6776	0.104133	0.630233	0.133322	0.68244	0.168368	0.605743	0.115078	0.56735	0.12235
243	C	0.083125	0.0511875	0.237629	0.0529878	0.133156	0.0734272	0.03766	0.039608	0.0368667	0.0118889	0.0283833	0.0278833	0.14798	0.054464	0.2573	0.339171	0.03405	0.01415
244	U	0.0468	0.08535	0.174157	0.0644939	0.104087	0.0592062	0.1945	0.1022	0.0269333	0.00837778	0.0582333	0.0572333	0.26102	0.323952	0.118483	0.0803722	0.149	0.0219
245	C	-10	0	-10	0	-10	0	-10	0	0.2056	0.0736667	-10	0	-10	0	-10	0	-10	0
246	G	0.067125	0.077525	0.243671	0.0867265	0.230756	0.172474	0.221533	0.130711	0.0667667	0.0166222	0.123983	0.0678778	0.2822	0.16465	0.333233	0.355744	0.1773	0
247	G	0.0887333	0.148711	0.398314	0.136808	0.296712	0.128016	0.33675	0.133733	0.298033	0.0398222	0.38465	0.0783167	0.323625	0.0174125	0.124867	0.0954111	0.3064	0.1464
248	C	0.249167	0.171778	0.341786	0.205212	0.255167	0.157444	-10	0	0.209233	0.149756	0.338533	0.200444	-10	0	-10	0	-10	0
249	U	0.098675	0.152713	0.166986	0.0555878	0.088225	0.0422313	0.2138	0.138567	0.09705	0.11675	0.15025	0.0699667	0.06235	0.032275	0.0320167	0.0248167	0.39835	0.22755
250	U	0.1676	0.09765	0.2626	0.125457	0.153389	0.0548123	0.16948	0.060184	0.078075	0.046375	0.132367	0.0463778	0.1369	0.0572	0.0819333	0.0298222	0.2336	0
251	G	0.0833	0.04325	0.194029	0.133678	0.101311	0.0745284	0.117583	0.0733444	0.025575	0.0221125	0.0279333	0.0337333	0.030825	0.018675	0.0184667	0.0259111	0.11525	0.05545
252	C	0.071325	0.028825	0.186486	0.205518	0.0554556	0.0163284	0.136067	0.0889889	0.00845	0.00445	0.0451167	0.03655	0.067825	0.016525	0.0424167	0.0343222	0.20405	0.15115
253	U	0.099675	0.052625	0.313214	0.236396	0.0735111	0.0421877	0.11085	0.08405	0.081475	0.018625	0.10535	0.0566333	0.0935	0.0122	0.0469833	0.0177444	0.19585	0.08945
254	G	0.3226	0.04925	0.391943	0.0893959	0.332233	0.1202	0.26055	0.0677333	0.28265	0.0439	0.274633	0.0686778	0.259525	0.048125	0.188433	0.0558222	0.33995	0.11195
255	A	0.718375	0.103137	0.922886	0.169024	0.869989	0.242588	0.80835	0.17665	1.11168	0.141275	0.950317	0.05505	0.967075	0.237025	0.856783	0.16755	1.03335	0.41135
256	A	0.7269	0.08345	0.971814	0.241094	0.901722	0.264625	0.867017	0.246944	0.8972	0.09905	0.90925	0.208583	1.19013	0.134475	0.950783	0.193217	1.0961	0.5944
257	G	0.1827	0.056	0.288643	0.0705061	0.158488	0.0632375	0.20665	0.137467	0.19706	0.110296	0.11125	0.0723833	0.2153	0.0238	0.0763	0.0535333	0.52995	0.42025
258	C	0.58735	0.2851	0.35702	0.169976	0.347857	0.249069	-10	0	0.207333	0.195111	0.0490167	0.0660556	-10	0	-10	0	-10	0
259	G	0.139925	0.036525	0.323814	0.168853	0.0910875	0.0338125	0.13354	0.078768	0.0692167	0.0563556	0.05112	0.035456	0.14715	0.07865	0.03525	0.0428333	0.41035	0.26355
260	C	0.283633	0.0566889	0.393657	0.208527	0.21204	0.088872	0.1154	0.03784	0.21925	0.172833	0.0346833	0.06235	0.19675	0.03535	0.0673167	0.0479778	-10	0
261	G	0.146633	0.0577111	0.193843	0.0733469	0.100325	0.0641687	0.08402	0.037336	-0.0205333	0.0382	-0.0123667	0.0614222	0.158075	0.0889125	0.0489833	0.01755	0.1624	0.008
262	C	0.210533	0.0587778	0.12375	0.0321167	0.2213	0.111356	0.0918	0.03756	-0.0417167	0.0722889	-0.00975	0.1153	0.17015	0.01795	0.165567	0.0735667	0.1483	0
263	A	0.0535	0.0220667	0.210329	0.0583265	0.0885875	0.0371844	0.11522	0.024544	0.0541167	0.0665111	0.13615	0.0772833	0.01045	0.1609	0.0575667	0.0282	0.1405	0.0359
264	C	-10	0	0.400243	0.153837	0.208883	0.0659444	-10	0	0.14236	0.042488	0.158883	0.139611	-10	0	-10	0	-10	0
265	G	-0.0066	0.0117	0.220657	0.112555	0.124211	0.119773	0.10576	0.031832	0.00145	0.0783167	0.0456167	0.0295778	0.0586	0.04355	0.0674	0.027	0.14485	0.07885
266	G	-0.00055	0.00785	0.198814	0.143796	0.0878	0.0428667	0.07038	0.041696	0.0211167	0.0955167	0.11965	0.128067	0.09935	0.024425	0.06885	0.0253167	0.27895	0.18805
267	C	0.01105	0.00055	0.0277857	0.0425796	0.100422	0.0726296	0.05962	0.035864	-0.0176	0.0691667	0.0310333	0.0575444	0.083175	0.0290375	0.07285	0.0751167	0.23355	0.11765
268	A	0.2513	0.154933	0.175914	0.0825102	0.151978	0.137277	0.09064	0.047408	0.0794167	0.0490611	0.0866333	0.0470111	0.125525	0.0295625	0.0499833	0.0211778	0.2914	0.192
269	A	0.3163	0.0453	0.225543	0.110731	0.103738	0.0256313	0.12258	0.050304	0.167417	0.0686167	0.110433	0.0580667	0.192775	0.0390125	0.0985833	0.0319778	0.1768	0
270	G	0.34805	0.01955	0.3401	0.173343	0.125938	0.0308187	0.1924	0.03464	0.231217	0.152456	0.138833	0.0916222	0.51395	0.31825	0.13005	0.0141667	0.1003	0
271	A	0.90155	0.08215	0.861157	0.186608	0.75785	0.211537	0.6898	0.15908	0.7929	0.1679	0.8084	0.25632	1.08452	0.131225	0.860317	0.18605	0.479	0
272	G	0.90295	0.13095	1.00724	0.162682	0.8576	0.266025	0.74402	0.120576	0.731575	0.070775	0.891283	0.257417	1.08045	0.060225	0.870183	0.179656	0.588	0
273	G	0.8285	0	1.1412	0.207467	0.9826	0.301125	0.8222	0.15512	0.964	0.075	1.06092	0.223189	1.46185	0.03175	1.12052	0.180083	0.6693	0
274	C	0.4395	0	0.381217	0.170989	0.283087	0.0672344	0.31675	0.03095	0.207	0.0959	0.17098	0.150304	0.318	0.0007	0.22405	0.0982667	0.3639	0
275	G	0.42545	0.12015	0.259386	0.0402122	0.1165	0.0276	0.09808	0.031024	0.09505	0.0497167	0.1029	0.0316	0.173	0.0028	0.10945	0.0277	0.09035	0.05445
276	A	0.15705	0.07625	0.221333	0.109922	0.0837	0.03335	0.10234	0.098448	0.04106	0.014552	0.05768	0.030128	0.1088	0.0093	0.115633	0.0285333	0.0606	0.0841
277	G	0.06685	0.06255	0.125917	0.0573889	0.072775	0.0376188	0.09176	0.035992	0.03398	0.064816	0.07686	0.053472	0.0385	0.0226	0.0994833	0.0657778	0.0991333	0.0312889
278	G	0.0609	0.0437	0.511617	0.169294	0.165412	0.0553875	0.16738	0.067176	0.28976	0.108768	0.13202	0.090536	0.22375	0.01475	0.168183	0.03865	0.2768	0.1374
279	G	0.18665	0.01505	0.627	0.06832	0.309838	0.0886375	0.28294	0.112728	0.49492	0.204104	0.23394	0.100976	0.2887	0.0147	0.233083	0.0447889	0.442467	0.191244
280	G	0.1157	0.0314	0.655533	0.0162222	0.386975	0.101125	0.66074	0.456944	0.60394	0.371288	0.1711	0.17396	0.3481	0.0139	0.295883	0.14225	0.4067	0.044
281	C	-10	0	-10	0	-10	0	-10	0	-10	0	0.14588	0.086616	-10	0	-10	0	-10	0
282	G	0.14705	0.11625	0.18625	0.110817	0.125312	0.153819	0.17116	0.109672	-0.10256	0.055472	-0.009725	0.032925	0.1657	0.1816	0.0654667	0.102667	0.00015	0.04675
283	G	0.1676	0	0.320533	0.107422	0.15835	0.108863	0.14578	0.020096	-0.056125	0.0364875	-0.0448	0.0199	0.181567	0.0674889	0.01025	0.07805	-0.01085	0.11485
284	C	0.2764	0	0.48445	0.23135	-10	0	-10	0	-10	0	-10	0	-10	0	-10	0	-10	0
285	G	0.1901	0.0129	0.339183	0.121806	0.157612	0.0701125	0.1061	0.02864	0.0046	0.109	0.0726	0.0766	0.2497	0.0228667	0.0617333	0.0346778	0.07325	0.01255
286	A	0.1945	0.0089	0.589533	0.136044	0.551475	0.118912	0.54534	0.131632	1.00748	0.465925	0.8149	0.1919	0.856933	0.184511	0.5782	0.1065	1.1508	0.1261
287	C	0.2618	0.1174	0.157867	0.0385667	0.162238	0.0396875	0.152467	0.0715778	-10	0	0.2263	0.0536	0.2688	0.143	0.04588	0.085664	0.16125	0.09955
288	U	0.3521	0.0283	0.428167	0.0479778	0.26105	0.036275	0.1402	0.04285	0.316625	0.154525	0.2743	0.0067	0.385333	0.0738444	0.192733	0.0460333	0.29895	0.09425
289	G	0.26015	0.06885	0.45885	0.0424	0.233843	0.0492776	0.1855	0.0425	0.411325	0.190775	0.25635	0.01285	0.345	0.0842	0.218233	0.0463889	0.314	0.0112
290	G	0.3137	0.0941	0.7475	0.0791333	0.511171	0.0815673	0.3411	0.08795	0.69515	0.4171	0.62265	0.14005	0.5333	0.0062	0.41795	0.0901833	0.7206	0.044
291	U	0.41015	0.09365	0.513567	0.0368556	0.400314	0.0557878	0.288175	0.074525	0.679425	0.265475	0.512	0.0399	0.456533	0.0668444	0.3767	0.0473333	0.6336	0.0081
292	G	0.09855	0.02815	0.88254	0.271896	0.893257	0.199935	0.6241	0.18615	1.13295	0.45245	0.8734	0.1368	1.09223	0.202311	0.765333	0.158844	0.9628	0.1572
293	A	0.3187	0.0425	0.508233	0.149022	0.460386	0.0820082	0.4385	0.02995	0.778467	0.266911	0.614	0.0837	0.599933	0.221911	0.434383	0.12455	0.87985	0.16605
294	G	0.22925	0.09805	0.325517	0.0587833	0.1864	0.0573429	0.106975	0.0323875	0.0370333	0.0265778	0.1277	0.0025	0.228233	0.0233111	0.088	0.0425667	0.27305	0.12535
295	U	0.35315	0.00035	0.105717	0.0397222	0.111614	0.0139592	0.09205	0.033425	-0.0120667	0.0504889	0.0443	0.0386	0.212133	0.0256889	0.166267	0.101433	0.13055	0.01905
296	A	0.2557	0	0.49155	0.0977167	0.271171	0.0296245	0.251825	0.0334125	0.125	0.0387333	0.071	0.0183	0.728633	0.135444	0.168267	0.130722	0.2606	0.1486
297	C	0.1847	0	0.24685	0.0978167	0.2331	0.1151	0.31625	0.02335	0.159133	0.0459556	0.06	0.0366	-10	0	0.036525	0.0262875	-10	0
298	G	0.2542	0	0.8965	0.0887	0.9186	0.0789	1.14575	0.05985	-10	0	-10	0	-10	0	0.848775	0.218425	-10	0
299	C	0.2626	0	-10	0	-10	0	-10	0	-10	0	-10	0	-10	0	-10	0	-10	0
300	C	0.32935	0.05065	-10	0	-10	0	-10	0	-10	0	-10	0	-10	0	-10	0	-10	0
301	A	0.3817	0.0467	0.45694	0.093944	0.413371	0.108127	0.40524	0.119048	0.469067	0.0856889	0.247733	0.0532222	0.7203	0.220267	0.350467	0.0837667	0.28575	0.09105
302	A	0.3585	0.0241	0.55848	0.060424	0.476343	0.102237	0.44976	0.121688	0.6712	0.127533	0.2194	0.0826	0.738033	0.117711	0.41435	0.0838	0.35765	0.11365
303	A	0.45965	0.17455	0.66344	0.028152	0.545114	0.131469	0.51252	0.224232	0.771733	0.148356	0.354267	0.108578	0.797333	0.0397111	0.420667	0.0983667	0.4191	0.0712
304	A	0.49935	0.03235	0.79992	0.068216	0.639743	0.202608	0.51788	0.199968	0.812033	0.154622	0.440333	0.115489	0.8263	0.02	0.461917	0.101517	0.423	0.1224
305	A	0.5545	0	0.57288	0.049104	0.602857	0.0728204	0.51064	0.123928	0.630933	0.145044	0.424167	0.112311	0.708833	0.0126444	0.443567	0.0896667	0.384	0.0032
306	U			0.165	0.03948	0.3022	0.152533	0.28356	0.082088	0.1671	0.0361333	0.1354	0.0337333	0.2712	0.0233333	0.2183	0.127733	0.12325	0.06215
307	U			0.02106	0.037728	0.126443	0.0939592	0.1733	0.06676	0.0552	0.0334667	0.0388333	0.0146222	0.0999333	0.0708444	0.0749667	0.0389333	0.0894	0.0273
308	U			0.31514	0.036712	0.331214	0.0689551	0.22444	0.064808	0.293433	0.0595556	0.201967	0.0480889	0.453867	0.0266889	0.177817	0.04765	0.28015	0.07195
309	U			0.39252	0.077016	0.420829	0.0290449	0.37414	0.068848	0.438267	0.0773556	0.273567	0.0546222	0.6432	0.136733	0.30585	0.0806667	0.4925	0.1085
310	G			0.57014	0.088088	0.465086	0.0972449	0.40916	0.102432	0.461967	0.100756	0.262667	0.0335556	0.634233	0.00777778	0.3878	0.0861333	0.4576	0.1224
311	A			0.47674	0.065768	0.372014	0.0836408	0.2837	0.09496	0.360567	0.0898444	0.166767	0.00355556	0.545667	0.0458222	0.257767	0.0791333	0.3926	0.1373
312	C			0.1333	0.02256	0.0719286	0.0205837	0.068	0.04752	0.0235	0.0254	0.00166667	0.0149556	0.1399	0.0802667	0.0397333	0.0318333	0.0848	0.0524
313	U			0.03088	0.036016	0.0746857	0.0156735	0.08608	0.042824	-0.0463333	0.0979111	0.0217667	0.00542222	0.133667	0.0356889	0.0762	0.0491	0.08855	0.01345
314	A			0.1678	0.05612	0.0989286	0.0219102	0.12052	0.056104	0.0473667	0.0530889	0.0228667	0.00991111	0.1592	0.027	0.0520333	0.0378333	0.06945	0.07285
315	G			0.08066	0.034968	0.0372571	0.0166531	0.04738	0.020976	0.0218	0.0304667	-0.0225333	0.0223778	0.045275	0.0375625	0.0049	0.0211333	0.00225	0.04105
316	C			0.14294	0.021968	0.128771	0.0266531	0.18966	0.063832	0.111133	0.0391778	0.0643667	0.0378889	0.1925	0.05135	0.0654167	0.0436444	0.1714	0.0227
317	G			0.38992	0.067184	0.267571	0.0373184	0.3339	0.1	0.360067	0.117644	0.244267	0.0600889	0.36775	0.0414	0.203183	0.0527833	0.36825	0.03165
318	G			0.9667	0.09776	0.794614	0.0942776	0.77428	0.150376	1.0733	0.238667	0.713033	0.114444	1.14595	0.193725	0.649117	0.13925	0.927	0.1421
319	A			0.87772	0.054384	0.777371	0.0769469	0.7683	0.12708	0.970233	0.188756	0.671733	0.107644	1.10482	0.245187	0.641767	0.1453	0.88825	0.10055
320	G			1.03166	0.068192	0.693729	0.0897102	0.7806	0.11844	0.898233	0.218422	0.652233	0.112511	0.984375	0.241112	0.590767	0.123211	0.8446	0.0818
321	G			0.26806	0.043072	0.141943	0.0241061	0.17814	0.070512	0.126233	0.0176444	0.0393667	0.0443556	0.238025	0.0960375	0.0829167	0.02945	0.181	0.0233
322	C			0.16494	0.064848	0.118557	0.042151	0.13986	0.035128	0.0103333	0.0293111	0.0768667	0.0987556	0.160225	0.063525	-0.0231833	0.0528444	0.19495	0.00915
323	U			0.12164	0.061952	0.0482	0.0162286	0.04982	0.032784	0.0054	0.0187333	0.0423333	0.0376444	0.1038	0.0089	0.01115	0.0378	0.03795	0.00685
324	A			0.1591	0.077	0.0763833	0.0535722	0.0909	0.05004	0.0222667	0.0127778	0.0564333	0.0298444	0.1172	0.0222	0.0091	0.0318	0.021	0.0606
325	G			0.395733	0.0695778	0.210714	0.0955673	0.15626	0.041728	0.0872667	0.0291556	0.0988667	0.0469556	0.241575	0.0369125	0.0622	0.0462333	0.13415	0.04555
326	A			0.559375	0.204375	0.319186	0.134522	0.30068	0.053848	0.275867	0.0789778	0.2302	0.0547333	0.523975	0.038175	0.23088	0.076976	0.2328	0.016
327	A			0.71556	0.180632	0.437271	0.127473	0.43008	0.066736	0.438067	0.125422	0.379867	0.0486889	0.7491	0.08575	0.366	0.07972	0.42075	0.05645
328	G			0.42892	0.146744	0.225014	0.0929878	0.28474	0.036968	0.2246	0.0503333	0.169	0.0242	0.315975	0.090325	0.21292	0.064904	0.2651	0.0287
329	G			0.36738	0.116416	0.1616	0.0437429	0.1792	0.04984	0.123033	0.0334222	0.1664	0.0863333	0.257225	0.0533375	0.094675	0.0168875	0.32355	0.06765
330	A			0.16062	0.090824	0.0793714	0.0538163	0.07104	0.016304	-0.0317667	0.0292444	0.0191667	0.0248889	0.065925	0.0535875	0.011725	0.0186125	0.07665	0.06195
331	G			0.31502	0.094416	0.20465	0.142733	0.12712	0.081784	0.0269333	0.0256222	0.0409	0.0249333	0.18335	0.0372	0.051025	0.018325	0.14135	0.02415
332	A			0.35834	0.138288	0.397857	0.144339	0.35146	0.064032	0.208033	0.0594444	0.1581	0.0162667	0.377975	0.055425	0.182175	0.029025	0.35635	0.07985
333	G			0.28468	0.103448	0.277457	0.0634082	0.33854	0.051992	0.147367	0.0212444	0.1121	0.0189333	0.2889	0.01845	0.126	0.03825	0.2655	0.1269
334	A			0.45992	0.120112	0.334543	0.0475796	0.35828	0.090456	0.374633	0.0771556	0.316333	0.0208222	0.48025	0.0636	0.29675	0.046775	0.44745	0.01375
335	G			0.49426	0.124072	0.229129	0.0238735	0.33768	0.068496	0.2881	0.0525333	0.2148	0.0323333	0.352525	0.0972875	0.1968	0.04405	0.354	0.0267
336	A			0.458	0.16952	0.172829	0.0315388	0.23242	0.060544	0.218833	0.0498444	0.163567	0.0164444	0.3131	0.0239333	0.205025	0.0438375	0.2065	0.0129
337	U			0.2465	0.0648	0.14934	0.042392	0.14282	0.029496	0.121033	0.0165111	0.0862333	0.0276444	0.195533	0.0437778	0.105175	0.0349125	0.1158	0.0188
338	G			0.4097	0.0564	0.20276	0.050808	0.1197	0.05708	0.0641	0.00886667	0.115233	0.0294444	0.2571	0.0161333	0.1264	0.02665	0.23225	0.064875
339	G			0.254467	0.0667556	0.12246	0.042768	0.08588	0.028176	-0.00813333	0.0535778	0.0405667	0.0215778	0.115267	0.0858889	0.0109333	0.0216889	0.0996667	0.0503556
340	G			0.388067	0.0377778	0.19482	0.030496	0.1486	0.1072	-0.0968667	0.0976444	0.0929333	0.0565111	0.2493	0.115	-0.0134	0.0802667	0.2218	0.0529333
341	U			0.0947333	0.0222444	0.03744	0.025888	0.05128	0.039976	-0.0428667	0.0502444	0.0150333	0.0109111	0.0242333	0.0332444	-0.0123333	0.0259778	0.0606667	0.0317556
342	G			0.265967	0.0313778	0.08166	0.016592	0.0944	0.05165	0.0506	0.00513333	0.0232667	0.0202222	0.142233	0.0326889	0.0185	0.00526667	0.172067	0.0797556
343	C			0.313867	0.0915778	0.27092	0.093664	0.367625	0.021425	0.119767	0.0561778	0.2458	0.0923333	-10	0	0.115167	0.0929111	0.4279	0.0396
344	G			0.563833	0.0265556	0.52976	0.179352	0.42074	0.041152	0.379267	0.0786889	0.254267	0.0246889	0.637767	0.149222	0.233367	0.0552889	0.834667	0.236044
345	A			0.5044	0.0301333	0.52326	0.161872	0.45068	0.093536	0.5049	0.1428	0.297167	0.0494889	0.5939	0.0511333	0.3172	0.0467333	0.912167	0.285511
346	G			0.514533	0.0555778	0.42474	0.033368	0.4592	0.11328	0.523967	0.133489	0.2548	0.0318	0.5206	0.052	0.300133	0.0326222	0.879667	0.256511
347	A			0.467967	0.0173111	0.35064	0.046448	0.3676	0.09348	0.333667	0.106956	0.1435	0.0182667	0.5059	0.0985333	0.2054	0.0404	0.530967	0.120644
348	G			0.310033	0.0378222	0.14278	0.040544	0.22185	0.08735	0.114567	0.0201556	-0.0439333	0.0761111	0.152733	0.0309111	0.0818667	0.0150222	0.229533	0.0927111
349	C			-10	0	-10	0	-10	0	-0.03585	0.06935	-10	0	-10	0	-10	0	0.48255	0.09535
350	G			0.300467	0.0178222	0.24208	0.053472	0.183725	0.071325	-0.0951667	0.0832889	-0.0511	0.0739333	0.250833	0.0456889	0.0651333	0.0240222	0.149067	0.0604222
351	U			0.0761667	0.0146889	0.08224	0.026648	0.087125	0.055175	-0.1424	0.122933	-0.0051	0.0507333	0.128967	0.0415778	0.0690667	0.0166444	0.179167	0.0511556
352	C			-10	0	0.4213	0.022	0.337267	0.165422	0.13845	0.10095	-10	0	-10	0	0.156067	0.0378444	0.43665	0.14545
353	G			-10	0	0.31548	0.141848	0.4181	0.1854	0.0421667	0.0773778	0.1426	0.0732	0.29535	0.03685	0.168333	0.0392889	0.396967	0.0811778
354	G			-10	0	0.75806	0.088208	0.763075	0.181375	0.616133	0.103556	0.658367	0.128511	0.70235	0.04045	0.631367	0.146911	1.53747	0.512644
355	U			0.33015	0.01985	0.96008	0.193544	0.82395	0.34395	0.993	0.3053	1.05277	0.142444	1.2188	0.093	0.94965	0.09285	1.7706	0.216867
356	A			0.2933	0.0059	0.28836	0.059888	0.4069	0.14505	0.1241	0.0569333	0.294867	0.0844889	0.3708	0.042	0.3065	0.0622	0.436033	0.126089
357	U			0.23045	0.01075	0.28896	0.039352	0.32665	0.062825	0.182167	0.00675556	0.275933	0.0644444	0.3266	0.0181	0.2483	0.0332	0.419533	0.0284222
358	U			0.5019	0.0311	0.39032	0.031696	0.418875	0.100575	0.2357	0.284733	0.5273	0.0478667	0.5503	0.0539	0.6155	0.1294	0.7776	0.0976667
359	A			0.32575	0.00475	0.3632	0.04585	0.469167	0.127022	0.308867	0.0542889	0.3501	0.117467	0.5402	0.005	0.3361	0.0608667	0.509333	0.0442889
360	A			0.18015	0.01245	0.224575	0.045925	0.356667	0.0752444	0.2706	0.0537333	0.2612	0.0616	0.51005	0.01445	0.239967	0.0507778	0.383967	0.0346444
361	G			0.09655	0.15395	0.07365	0.0183	0.1152	0.0227333	0.0695333	0.0352222	-0.0639	0.0332667	0.10985	0.10075	0.0208667	0.00722222	0.0736667	0.0802222
362	C			0.2275	0.0101	0.0775	0.01785	0.221367	0.116222	0.1162	0.206133	-10	0	0.3461	0	-0.0133667	0.0553556	0.0750333	0.126356
363	G			-10	0	0.131675	0.033075	0.0775667	0.0616222	-0.0896667	0.0597778	-10	0	0.14455	0.05155	-0.0323	0.0699	0.00273333	0.0793556
364	G			-10	0	-10	0	0.135167	0.0735778	-10	0	-10	0	-10	0	0.0011	0.1557	-10	0
365	G			-10	0	-10	0	-10	0	-10	0	-10	0	-10	0	-10	0	-10	0
366	G			0.62485	0.00375	-10	0	0.2073	0	-10	0	-10	0	-10	0	-10	0	-10	0
367	G			0.27735	0.00035	-10	0	0.2462	0	-10	0	-10	0	-10	0	-10	0	-10	0
368	A			0.3316	0.0253	0.550967	0.0456444	0.699933	0.309022	-10	0	-10	0	1.09417	0.168444	0.349	0.18035	0.870067	0.194178
369	G			-10	0	0.519375	0.033775	0.625267	0.215244	0.0853667	0.251644	-10	0	0.9682	0.201	0.3565	0.09345	0.706167	0.123378
370	A			-10	0	0.4178	0.04685	0.5071	0.1382	0.26035	0.086375	0.313133	0.0241778	0.72846	0.187032	0.41995	0.11585	0.557267	0.136356
371	A			0.68635	0.05185	0.168625	0.038425	0.383033	0.0905556	0.113075	0.0555375	0.144933	0.0318222	0.40714	0.098728	0.241125	0.0502125	0.2741	0.0937333
372	U			0.00545	0.05605	0.346075	0.040875	0.472567	0.0965778	0.24975	0.048125	0.2462	0.00733333	0.44098	0.082696	0.302	0.0358	0.361567	0.0654889
373	U			0.3228	0.018	0.7471	0.0856	0.7771	0.155933	0.479533	0.131044	0.4714	0.0522	0.8378	0.19928	0.689925	0.132788	0.685133	0.0883111
374	A			0.299	0.0265	0.848075	0.0664375	0.892933	0.194044	0.49425	0.1044	0.386233	0.131578	1.12672	0.168424	0.617375	0.104488	0.857467	0.150178
375	G			0.41125	0.00435	0.88965	0.080125	0.799533	0.174289	0.391025	0.067225	0.3391	0.0904667	1.04934	0.124208	0.5313	0.1162	0.692367	0.158289
376	A			0.759252	0	0.6441	0.0422	0.787933	0.188956	0.3121	0.1751	0.377167	0.0342222	0.90514	0.156792	0.594825	0.0791375	0.6804	0.128467
377	U					0.457675	0.038525	0.603133	0.145689	0.2084	0.2259	0.330633	0.0113778	0.69366	0.085408	0.5719	0.10855	0.641567	0.129022
378	A					0.313175	0.033225	0.4965	0.1356	0.220475	0.0522875	0.187767	0.0368444	0.57214	0.105992	0.36705	0.05685	0.4679	0.144933
379	A					0.345325	0.020225	0.4289	0.131467	0.240675	0.0609875	0.1932	0.0372	0.56838	0.071576	0.37425	0.077375	0.4267	0.108333
380	A					0.32575	0.020775	0.386733	0.0914222	0.241975	0.106063	0.1358	0.0538	0.53128	0.060456	0.37315	0.080375	0.4168	0.1042
381	U					0.3081	0.02745	0.270267	0.0706444	0.1334	0.0996	0.0699333	0.0669111	0.33408	0.054792	0.2218	0.0767	0.302933	0.0789556
382	G					0.7558	0.160933	0.4835	0.0837333	-10	0	-10	0	0.5877	0.123	0.3332	0.15525	0.409633	0.106956
383	G					-10	0	-10	0	-10	0	-10	0	-10	0	-10	0	-10	0
384	G					-10	0	0.4824	0	-10	0	-10	0	-10	0	-10	0	-10	0
385	A					0.6122	0.04765	0.7526	0.2124	0.56605	0.1412	0.536733	0.210911	0.941525	0.042025	0.476125	0.196437	0.482067	0.0619556
386	A					0.1729	0.0195	0.304233	0.0800889	0.1381	0.04245	0.1015	0.0478667	0.33244	0.025608	0.17575	0.099225	0.1606	0.0554
387	A					0.184775	0.026975	0.295967	0.0415111	0.07135	0.028025	0.0578	0.0352	0.25846	0.053312	0.173775	0.0779625	0.1982	0.0989333
388	A					0.548325	0.049175	0.513133	0.0953111	0.28625	0.06725	0.2008	0.0263333	0.56226	0.087832	0.41655	0.110825	0.4708	0.123333
389	A					0.503775	0.063525	0.455467	0.0991778	0.283625	0.0652125	0.281033	0.0507556	0.59076	0.119168	0.374375	0.116175	0.398533	0.0779111
390	A					0.3971	0.05635	0.3934	0.0802667	0.175	0.0683	0.264933	0.0784444	0.49404	0.102832	0.2886	0.08985	0.315967	0.0731556
391	U					0.2676	0.0463	0.228667	0.0438444	0.1169	0.0451	0.216567	0.0637556	0.28586	0.033952	0.17525	0.06215	0.2008	0.0646
392	U					0.172575	0.026975	0.217067	0.00344444	0.06505	0.0432	0.1418	0.0213333	0.2409	0.05368	0.1354	0.0422	0.151767	0.0317111
393	C					0.208975	0.0202625	0.6959	0.3018	0.141275	0.047675	0.2059	0.0419333	0.623475	0.120975	0.20335	0.068425	0.191	0.1128
394	G					0.387675	0.0138625	0.2741	0.0148667	0.122225	0.0428625	0.117833	0.0252444	0.45362	0.060976	0.22825	0.0525	0.275967	0.0140889
395	G					0.25235	0.027775	0.151667	0.0373111	0.057775	0.0265875	0.0675333	0.0306889	0.27568	0.051104	0.11275	0.044175	0.125233	0.0229111
396	U					0.167825	0.038175	0.109	0.0325333	0.01835	0.01255	0.0273	0.0140667	0.1448	0.04396	0.0963	0.02365	0.121567	0.0373778
397	U					0.2821	0.03345	0.267133	0.0340889	0.0774	0.06285	0.115333	0.0252444	0.34228	0.044496	0.23855	0.0372	0.277567	0.0761111
398	A					0.38745	0.026975	0.567033	0.0160889	0.17855	0.048225	0.188833	0.0171778	0.6248	0.14908	0.349175	0.116862	0.343267	0.0734889
399	A					0.52	0.0575	1.0661	0.0796667	0.36145	0.086	0.331	0.0272667	1.0368	0.12264	0.5145	0.0940667	0.65	0.1004
400	G					0.3137	0.0527	1.1097	0.164533	0.23945	0.086925	0.231533	0.0183778	0.73572	0.157376	0.482525	0.186887	0.4527	0.149533
401	G					0.116375	0.061125	0.383033	0.143044	0.0167	0.05955	0.0753333	0.0615556	0.27496	0.081528	0.1318	0.07545	0.112967	0.0576889
402	C					0.1928	0.06325	0.290567	0.133089	0.161875	0.063025	0.3386	0.1875	0.29442	0.081936	0.173925	0.0757125	0.156567	0.101044
403	C					0.2695	0.03765	0.4263	0	0.58305	0.0967	0.675233	0.141911	0.86495	0.04675	0.6114	0.1202	0.4724	0.1572
404	A					0.02595	0.0059	0.5699	0.0566667	0.051025	0.026975	0.0761333	0.0327778	0.29306	0.054648	0.128025	0.0812375	0.0678333	0.0108889
405	G					0.02405	0.00725	0.622633	0.159889	0.0807333	0.150756	0.349967	0.363356	0.29248	0.023216	0.194475	0.027825	0.0419	0.0162
406	G					0.162775	0.025525	0.532733	0.167156	0.393667	0.234711	-10	0	0.36968	0.065296	0.2549	0.09825	0.1865	0.1196
407	G					0.5471	0.0256667	-10	0	-10	0	-10	0	-10	0	-10	0	-10	0
408	G					0.5719	0.0108	-10	0	-10	0	-10	0	-10	0	-10	0	-10	0
409	G					0.68145	0.04555	-10	0	-10	0	-10	0	-10	0	-10	0	0.469333	0.0403778
410	A					0.47185	0.039825	0.952733	0.259244	0.571275	0.079625	0.652867	0.0495778	0.806575	0.036175	0.495675	0.111225	0.404733	0.0574444
411	A					0.343375	0.0409625	0.710267	0.142222	0.28525	0.10965	0.362933	0.0542889	0.54316	0.118368	0.389275	0.086775	0.339367	0.0898222
412	A					0.26665	0.04	0.7292	0.0793333	0.447933	0.0578889	0.4725	0.0515333	0.58942	0.071944	0.38405	0.10075	0.4509	0.0872
413	G					0.605025	0.0244875	-10	0	1.28493	0.141162	0.994467	0.151822	1.34628	0.188056	0.75945	0.231275	0.752833	0.100556
414	A					0.552075	0.026775	1.12843	0.195778	0.64175	0.0857	0.5363	0.0419333	1.20008	0.083648	0.687125	0.225237	0.5841	0.1096
415	A					0.4302	0.04615	0.7581	0.122933	0.243225	0.156163	0.260267	0.0618444	0.73224	0.084032	0.413675	0.128513	0.3713	0.0705333
416	A					0.3848	0.05605	0.602067	0.0954889	0.166425	0.169625	0.271167	0.0706444	0.4629	0.05656	0.465575	0.132688	0.538667	0.119178
417	C					0.492767	0.0435778	-10	0	-10	0	-10	0	-10	0	0.631225	0.353975	1.23647	0.353089
418	A					0.253825	0.068125	0.579433	0.106311	0.2472	0.08325	0.2205	0.0443333	0.48902	0.035216	0.25888	0.140128	0.2564	0.0534667
419	A					0.467275	0.0208875	0.7544	0.0322	0.360575	0.055775	0.3532	0.0582	0.67568	0.091048	0.39098	0.144528	0.449367	0.0866889
420	U					-0.009325	0.0012625	0.3079	0.124	0.034425	0.058725	0.101733	0.0293111	0.20286	0.046528	0.28764	0.363264	0.133633	0.0341778
421	A					0.571875	0.059075	0.738067	0.00902222	0.294875	0.050925	0.3257	0.0214	0.61304	0.038328	0.43494	0.131384	0.5257	0.1296
422	U					0.414025	0.063875	0.760767	0.119889	0.294075	0.162138	0.370033	0.0416889	0.59752	0.048224	0.56992	0.340904	0.529967	0.0572222
423	A					0.602675	0.080125	1.0485	0.1034	0.5052	0.0569	0.470067	0.0343556	0.89318	0.077256	0.56242	0.203552	0.6337	0.137533
424	A					0.5055	0.02875	0.811167	0.0722222	0.362475	0.125238	0.302133	0.104222	0.75498	0.076224	0.40398	0.135064	0.4313	0.0737333
425	A					0.244025	0.0133125	0.4645	0.0357333	0.1812	0.1522	0.140433	0.123022	0.43598	0.044216	0.2201	0.09508	0.253	0.037
426	C					0.329825	0.0223375	0.658333	0.208378	0.305	0.1192	0.6377	0.069	0.51462	0.093864	0.28172	0.193784	0.258833	0.158378
427	U					0.23285	0.01725	0.545533	0.0885778	0.120625	0.137525	0.2498	0.0402	0.43222	0.057768	0.3888	0.2166	0.3465	0.0716667
428	A					0.492275	0.0235375	0.765467	0.115378	0.3657	0.05585	0.439367	0.0677111	0.63396	0.106712	0.4287	0.1492	0.482233	0.0834222
429	A					0.2268	0.0155	0.6004	0.0930667	0.14095	0.056025	0.2021	0.0342	0.4042	0.06884	0.25076	0.106032	0.295933	0.0730889
430	A					0.402725	0.027175	0.6305	0.0838	0.246575	0.0599375	0.305733	0.0404889	0.47918	0.073144	0.30918	0.129984	0.3765	0.0708667
431	A					0.3849	0.03095	0.530833	0.0383778	0.2918	0.04375	0.344167	0.0527778	0.44794	0.054728	0.31434	0.141992	0.436767	0.119244
432	C					0.263325	0.032275	0.99305	0.46145	0.373733	0.126489	0.459	0.0636	0.493333	0.131689	1.0702	0.71555	1.3925	0.507467
433	A					0.264925	0.032075	0.545467	0.0137111	0.272025	0.060275	0.2916	0.0404	0.42136	0.025608	0.31478	0.101424	0.4075	0.118667
434	U					0.493725	0.023325	0.824167	0.0646889	0.395925	0.197962	0.445567	0.0391778	0.58178	0.028056	0.7122	0.46932	0.667133	0.0739556
435	A					0.13725	0.028725	0.338833	0.0451556	0.008075	0.0515625	0.0736	0.0165333	0.26296	0.052448	0.12922	0.086552	0.124667	0.0392889
436	U					0.2707	0.0189	0.589733	0.0985778	0.3335	0.16675	0.382033	0.0474889	0.3803	0.06872	0.69992	0.724312	0.5412	0.0566
437	A					0.349675	0.0241625	0.569533	0.0577778	0.394225	0.0574875	0.366533	0.0337778	0.50826	0.035296	0.34904	0.103808	0.377867	0.0759556
438	G					0.260025	0.006375	0.384433	0.0506889	0.21245	0.016725	0.2364	0.0204667	0.34214	0.020968	0.19298	0.120336	0.228067	0.0299556
439	U					0.303425	0.016825	0.536767	0.0785556	0.2457	0.12285	0.420167	0.0664444	0.3502	0.03412	0.83876	0.890816	0.5576	0.0851333
440	A					0.122175	0.0115875	0.335333	0.0527778	0.077325	0.055275	0.167033	0.0133556	0.28556	0.022168	0.1682	0.06928	0.171567	0.0510222
441	U					0.2126	0.0266	0.334433	0.0727111	0.103275	0.0207625	0.1422	0.0425333	0.28362	0.031208	0.16552	0.051216	0.2119	0.0481333
442	G					0.22455	0.02305	0.417467	0.0621556	0.02795	0.046525	0.0903667	0.101844	0.29256	0.055032	0.13968	0.095456	0.1727	0.0395333
443	G					0.046775	0.016125	0.129933	0.0914222	0.01675	0.0689	0.0739667	0.0853111	0.07852	0.089088	0.0185	0.05852	0.0135667	0.0442889
444	G					0.097575	0.019075	0.2652	0.1048	0.104975	0.123088	0.0953667	0.0184222	0.11202	0.044808	0.00736	0.050064	0.0769667	0.0834222
445	C					-10	0	-10	0	-10	0	-10	0	-10	0	-10	0	-10	0
446	A					0.249625	0.0226375	0.426033	0.121178	0.173675	0.043925	0.2022	0.0458	0.286	0.07904	0.18322	0.061896	0.2461	0.0578667
447	A					0.052175	0.039325	0.245967	0.0399556	0.003425	0.094425	0.0558	0.0214	0.15946	0.051464	0.09894	0.047312	0.0185333	0.0660222
448	G					0.2754	0.01975	0.372933	0.0325111	0.060775	0.178625	0.122533	0.218556	0.28608	0.079864	0.13886	0.092928	0.0801	0.1044
449	C					-10	0	-10	0	-10	0	-10	0	-10	0	-10	0	-10	0
450	A					0.20865	0.0395	0.280267	0.0582444	-0.007525	0.090975	0.0618	0.180667	0.24626	0.020272	0.09918	0.089296	0.0633333	0.0305111
451	G					0.328375	0.062825	0.330033	0.00577778	0.18105	0.153325	-0.0767667	0.127356	0.25016	0.020248	0.2938	0.35068	0.0382	0.0167333
452	G					0.8369	0.0013	0.8834	0.214467	-10	0	-10	0	0.826775	0.197775	-10	0	-10	0
453	G					-10	0	-10	0	-10	0	-10	0	-10	0	-10	0	-10	0
454	A					0.5779	0.11055	0.829067	0.170967	-10	0	-10	0	0.901875	0.224875	0.14185	0.11635	-10	0
455	G					0.224375	0.016075	0.520367	0.108989	0.828533	0.300022	-10	0	0.61874	0.175192	0.289625	0.134038	0.344867	0.187289
456	C					0.261525	0.052825	0.804	0.1872	-10	0	-10	0	0.86835	0.25195	0.310233	0.0101778	0.4313	0.159133
457	U					0.19965	0.042125	0.340133	0.0914	0.2153	0.0980667	0.2852	0.117667	0.34174	0.031744	0.754867	0.429356	0.2721	0.0262667
458	A					0.3246	0.0311	0.4303	0.113933	0.25195	0.0483	0.246667	0.0307556	0.41582	0.054664	0.3152	0.13615	0.324433	0.0611111
459	G					0.3981	0.04355	0.582133	0.1253	0.330575	0.240925	0.434467	0.0606444	0.59568	0.062648	0.334025	0.178487	0.302133	0.0665111
460	A					0.329025	0.0267125	0.421633	0.126767	0.137	0.1031	0.228233	0.0375778	0.4884	0.04508	0.304025	0.122237	0.224767	0.0455778
461	A					0.430133	0.0164889	0.549717	0.119522	0.305075	0.0740125	0.269467	0.0384444	0.73632	0.094264	0.40145	0.220275	0.263767	0.0390444
462	C					0.587325	0.166813	-10	0	-10	0	-10	0	1.41027	0.317156	-10	0	0.567375	0.236375
463	G					0.253225	0.0754875	0.371067	0.156822	0.19325	0.04405	0.0533333	0.0711111	0.44668	0.101296	0.207625	0.143787	0.12815	0.044475
464	A					0.5642	0.08735	0.68205	0.140933	0.402975	0.190788	0.5334	0.210467	0.8154	0.08048	0.460375	0.238512	0.36575	0.0509
465	U					0.2998	0.09085	0.4448	0.0631	0.30665	0.17965	0.39825	0.21305	0.618	0.06612	0.252525	0.084725	0.2747	0.08685
466	U					0.2042	0.12215	0.178617	0.0510833	-0.07605	0.16835	-0.00683333	0.0982444	0.21792	0.033456	0.136325	0.0657375	0.10655	0.05545
467	C					0.248	0.0198667	0.370433	0.0857333	0.414	0.229	0.72995	0.01325	0.2801	0.03232	0.2324	0.1121	0.230475	0.035625
468	G					0.597375	0.0889875	0.671567	0.171978	0.4465	0.20855	0.335567	0.0978444	0.5821	0.10296	0.838367	0.338822	0.51324	0.230768
469	C					-10	0	-10	0	-10	0	-10	0	-10	0	-10	0	-10	0
470	A					0.25855	0.09725	0.473317	0.0671167	0.234767	0.298111	0.626433	0.0579556	0.39334	0.114712	0.366125	0.186175	0.249	0.1128
471	G					0.1585	0.0957	0.2086	0.0422667	-0.031325	0.114937	0.108067	0.104178	0.17506	0.045312	0.099425	0.0904875	0.0988	0.0443
472	U					0.163525	0.104987	0.216433	0.038	0.010325	0.067775	0.1895	0.0892	0.15878	0.019936	0.117375	0.103987	0.168767	0.0922667
473	U					0.305425	0.057325	0.417867	0.0956333	0.158675	0.0793375	0.497467	0.176311	0.2569	0.04564	0.636875	0.590013	0.305367	0.185122
474	A					0.377467	0.0305778	0.528667	0.115033	0.18955	0.05535	0.345067	0.0661111	0.51284	0.035648	0.325125	0.122638	0.279517	0.07875
475	A					0.287533	0.0328222	0.348417	0.0864167	0.167	0.0586	0.250167	0.0452889	0.36524	0.056272	0.228825	0.0939875	0.136617	0.0745778
476	U					0.0850667	0.0414444	0.12875	0.0548667	0.0735	0.0217	0.078	0.0232	0.14876	0.029648	0.1065	0.0386667	0.0540167	0.0449833
477	C					0.0362	0.0024	0.122	0.0293	0.1075	0.03015	0.0479667	0.0347778	0.11872	0.033264	0.0384333	0.0419111	0.171033	0.119178
478	C					0.1272	0.0006	0.236383	0.0893222	0.2469	0.0972	0.1376	0.0378	0.293	0.13672	0.0949667	0.0897111	0.2746	0.0681333
479	U					0.3888	0.0088	0.67082	0.165896	0.584475	0.248525	0.4398	0.1502	0.982975	0.159775	0.7881	0	0.4752	0.109933
480	G					0.6144	0	0.6842	0.0957	0.6545	0.223867	0.3898	0.2504	0.9856	0.23575	0.6439	0	0.1821	0.3681
481	G					-10	0	-10	0	1.21583	0.502711	1.35957	0.172244	-10	0	-10	0	-10	0
482	C					-10	0	-10	0	0.8194	0.0547	1.46155	0.32195	-10	0	-10	0	-10	0
483	C					-10	0	-10	0	-10	0	1.54185	0.17635	-10	0	-10	0	-10	0
484	U					0.42365	0.07505	1.1809	0.1108	0.6586	0.304133	0.457033	0.102711	-10	0	-10	0	-10	0
485	U					0.36355	0.12055	0.5444	0.101867	0.2913	0.0936	0.135833	0.0820889	0.790967	0.242822	0.4436	0.0999	0.456	0.0257333
486	U					0.517	0.1286	0.521017	0.175994	0.170625	0.0411375	0.161933	0.181178	0.43624	0.182464	0.2424	0.2665	0.189367	0.0267556
487	U					0.4986	0.0871	0.499483	0.199244	0.155775	0.100138	0.266375	0.113175	0.42854	0.163544	0.506033	0.396644	0.208233	0.0595111
488	A					0.5576	0.167	0.6379	0.226833	0.366512	0.0924875	0.284183	0.152056	0.68998	0.130904	0.893433	0.292711	0.522533	0.105911
489	G					0.424	0.3125	0.291383	0.150383	0.0104	0.0389	-0.00298333	0.0573833	0.30472	0.109824	0.266775	0.097725	0.181333	0.106378
490	A					0.2105	0.073	0.468833	0.390089	0.0543375	0.0288781	0.08795	0.0431167	0.28374	0.105608	0.24165	0.120825	0.130067	0.0311111
491	G					0.14695	0.10725	0.440217	0.0441778	0.280289	0.063879	0.38355	0.161167	0.47316	0.051528	0.683675	0.350713	0.3712	0.0728
492	A					0.11455	0.04515	0.932917	0.0697889	0.60489	0.13521	0.521267	0.159822	0.83932	0.138104	1.10712	0.393713	0.6892	0.00186667
493	C					0.2334	0	0.360117	0.13365	0.16415	0.10544	0.176317	0.0686167	0.3378	0.12732	0.48865	0.25475	0.294967	0.0553556
494	A					0.1494	0	0.54775	0.0716667	0.34869	0.070866	0.328517	0.0678889	0.43392	0.083176	0.738867	0.165822	0.3435	0.0751333
495	U							0.304783	0.132506	0.08093	0.06603	0.0467667	0.0892778	0.21078	0.037864	0.368667	0.0445778	0.161467	0.0609778
496	C							0.4194	0.178867	0.14426	0.196952	0.404717	0.486328	0.22884	0.076832	0.562667	0.474556	0.2745	0.0677333
497	A							0.3859	0.0892333	0.12164	0.059052	0.159833	0.0714667	0.28222	0.044944	0.323633	0.170089	0.1492	0.0454667
498	G							0.309917	0.0923556	0.10355	0.03691	0.133083	0.0986778	0.24792	0.043424	0.294533	0.152756	0.1353	0.0604667
499	A							0.301817	0.0570444	0.11746	0.059588	0.162967	0.0930333	0.26434	0.039448	0.335333	0.151956	0.2391	0.137533
500	A							0.300117	0.0834722	0.10239	0.04217	0.0135833	0.0987222	0.27162	0.056064	0.398033	0.0960889	0.1768	0.0352
501	G							0.11415	0.124433	-0.07586	0.04756	-0.00478333	0.0926167	0.05622	0.020656	0.0401667	0.0447778	0.014	0.0164
502	G							0.03915	0.0542	0.031	0.13538	0.26958	0.081448	0.03396	0.013888	-0.0711667	0.0746444	0.0633667	0.0420444
503	C							0.648575	0.357375	0.4409	0.304067	1.01847	0.175978	0.511575	0.152413	-10	0	-10	0
504	U							0.139929	0.0844816	0.02469	0.07697	0.03935	0.11675	0.104817	0.0349167	0.042	0.0198667	0.0490333	0.0295778
505	G							0.427143	0.130547	0.19752	0.058096	0.205733	0.1123	0.4176	0.0674333	0.421333	0.159222	0.3299	0.042
506	U							0.281243	0.120816	0.23965	0.0329	0.231167	0.0563556	0.269017	0.0455111	0.193367	0.148911	0.127433	0.0534222
507	A							0.497057	0.118694	0.55407	0.117424	0.522733	0.0972889	0.428183	0.0587833	0.5102	0.0677	0.344433	0.0730889
508	G							0.575983	0.122239	0.51802	0.132444	0.46084	0.163288	0.58292	0.081672	0.69405	0.00565	0.692233	0.0863778
509	A							0.603529	0.109212	0.34571	0.101152	0.361367	0.134478	0.50825	0.1516	0.8525	0.1234	0.409567	0.0497111
510	C							0.674029	0.123482	0.56532	0.139384	0.487433	0.0859444	0.761625	0.137475	0.83055	0.07155	0.7975	0.0246
511	A							0.594314	0.189078	0.21131	0.102952	0.0972	0.0516	0.4667	0.117867	0.68325	0.12085	0.316167	0.0380889
512	A							0.596171	0.0990531	0.34117	0.142444	0.246833	0.155678	0.476383	0.140544	0.8435	0.0738	0.360867	0.0536444
513	A							0.633643	0.0674939	0.35907	0.071224	0.40755	0.14555	0.58165	0.1576	0.98485	0.09835	0.427133	0.0342889
514	U							0.514829	0.113702	0.37112	0.071584	0.296117	0.105183	0.491167	0.137022	0.8499	0.0793	0.362333	0.0324889
515	A							0.308629	0.0379959	0.13157	0.045156	0.111183	0.04865	0.25425	0.07065	0.336467	0.156644	0.1791	0.0308667
516	C							0.161771	0.106865	0.05023	0.037236	0.0472667	0.0118333	0.102117	0.0266833	0.1317	0.038	0.0635	0.0142
517	U							0.239371	0.0705673	0.14001	0.060792	0.142483	0.0256167	0.158583	0.0434389	0.1857	0.0836667	0.149333	0.0110222
518	G							0.308914	0.045502	0.14549	0.059446	0.16655	0.01525	0.200983	0.03775	0.284967	0.0493778	0.2037	0.0338667
519	G							0.227286	0.046698	0.10958	0.059236	0.132633	0.0215778	0.190733	0.0463333	0.253933	0.0467556	0.160033	0.0378222
520	G							0.200071	0.0391673	0.05991	0.059928	0.11795	0.0459833	0.1612	0.0258667	0.1517	0.0706	0.112867	0.0459111
521	A							0.208714	0.0824204	0.0502	0.05182	0.0686167	0.0539556	0.139933	0.0228889	0.112433	0.0965556	0.128133	0.0253556
522	C							-10	0	0.38171	0.126034	0.320467	0.120856	0.7243	0.29168	-10	0	0.8444	0.0178
523	A							0.298371	0.0953265	0.20525	0.04239	0.1167	0.100767	0.325567	0.0938667	0.319967	0.0890444	0.1599	0.0434
524	G							0.241683	0.107489	0.1518	0.15058	0.170383	0.194611	0.2807	0.132733	0.237767	0.118089	0.3252	0.0488
525	C							-10	0	1.09879	0.298946	0.46114	0.161048	-10	0	-10	0	-10	0
526	U							0.187871	0.145661	0.14735	0.07331	0.122067	0.0907222	0.497967	0.292178	0.220533	0.111222	0.556333	0.256644
527	A							0.302243	0.0945796	0.1843	0.05336	0.205733	0.0953444	0.351483	0.106117	0.395	0.141333	0.324	0.0054
528	C							0.305117	0.15935	0.30236	0.108024	0.2	0.03975	0.4183	0.246667	0.3764	0.1742	0.729233	0.0372889
529	A							0.283183	0.0387167	0.1427	0.06404	0.141633	0.0488222	0.30265	0.06855	0.3556	0.110533	0.292767	0.0354222
530	A							0.219033	0.0397	0.15535	0.04089	0.13945	0.0828667	0.23945	0.0677	0.289533	0.0396222	0.202233	0.0309778
531	C							0.161583	0.07635	0.19317	0.058444	0.159117	0.0953167	0.162	0.0835333	0.105833	0.0331556	0.2861	0.0176
532	C							-10	0	0.41421	0.10259	0.28258	0.070536	1.1035	0.1744	-10	0	-10	0
533	A							0.4521	0.0319	0.27356	0.080628	0.222033	0.0613	0.377783	0.06855	0.4744	0.0462	0.394067	0.0267111
534	U							0.09325	0.02335	-0.0664	0.0797333	0.05285	0.097825	0.0932833	0.0152167	0.0381	0.0728667	0.0485	0.0146
535	C							0.168125	0.0873125	0.152917	0.169683	0.287175	0.162625	0.190633	0.1012	0.104267	0.0554889	0.335533	0.0346889
536	C							0.47065	0.06735	-10	0	-10	0	0.46538	0.180584	-10	0	-10	0
537	C							-10	0	-10	0	-10	0	-10	0	-10	0	-10	0
538	U							0.1678	0.02975	0.0956667	0.0701222	0.167625	0.116075	0.16685	0.0497333	0.0737	0.0798	0.137533	0.0264222
539	U							0.451375	0.102763	0.25915	0.222333	0.09	0.0836	0.337833	0.108844	0.279233	0.0922444	0.300667	0.0127556
540	C							-10	0	-10	0	-10	0	0.776975	0.0603125	-10	0	-10	0
541	A							0.754625	0.0533875	0.436	0.120033	0.301925	0.258375	0.519117	0.09745	0.825333	0.0386444	0.605233	0.0278222
542	G							0.61395	0.078125	0.387617	0.0917167	0.3278	0.1309	0.424017	0.0951167	0.598633	0.0525556	0.459933	0.0512889
543	A							0.477475	0.0780125	0.120467	0.0965222	0.1393	0.13335	0.351817	0.11405	0.4588	0.0350667	0.298167	0.0364222
544	C							0.4859	0.0701333	0.126183	0.187411	0.24915	0.18505	0.308517	0.0660167	0.428633	0.127311	0.444433	0.0184222
545	A							0.71165	0.2274	0.0166	0.1563	0.227575	0.184863	0.41605	0.121233	0.6128	0.0449333	0.415533	0.0239778
546	G							0.709225	0.0586375	-10	0	-10	0	0.43025	0.08025	0.5756	0.0448667	0.563633	0.0666222
547	G							0.4261	0.1371	-10	0	-10	0	0.26058	0.072016	-10	0	0.452133	0.145089
548	A							0.31335	0.071725	0.630833	0.243433	0.3827	0.099	0.2557	0.0458	0.410467	0.0205778	0.5096	0.0424
549	U							0.101975	0.016175	0.000183333	0.0955778	0.0864	0.0833	0.0874667	0.0258667	0.0801	0.0468	0.0939333	0.0158222
550	C							-10	0	0.539475	0.154925	-10	0	0.57866	0.112472	0.5756	0.1252	-10	0
551	A							0.818025	0.0743375	0.359383	0.13625	0.3795	0.1678	0.497833	0.0873333	0.708633	0.0244889	0.522767	0.0159778
552	G							0.948075	0.158275	0.536767	0.1279	0.457425	0.175537	0.639667	0.186267	0.837933	0.0448222	0.621967	0.0128889
553	A							0.732	0.12635	0.387467	0.0938889	0.323825	0.175688	0.472733	0.110867	0.6818	0.0618	0.4809	0.0624
554	A							0.57375	0.185425	0.208383	0.167389	0.0015	0.101133	0.391517	0.110978	0.4868	0.00313333	0.402967	0.0470222
555	G							0.924175	0.049475	0.546375	0.075525	-10	0	0.52494	0.089608	0.595067	0.0560889	0.7498	0.0782667
556	A							0.849675	0.027975	0.60325	0.08605	1.05123	0.438778	0.529883	0.11835	0.763467	0.113978	0.757967	0.0729111
557	A							0.470225	0.0445875	-10	0	0.6972	0.023	0.2851	0.0687667	0.434033	0.0831556	0.3973	0.0553333
558	C							-10	0	-10	0	-10	0	0.37676	0.088592	0.149167	0.0841556	-10	0
559	U							0.2302	0.05065	0.0326167	0.121456	-0.1083	0.110733	0.0836667	0.0564333	-0.0348667	0.131778	0.126033	0.0553111
560	U							0.796825	0.0774875	0.896167	0.202333	0.797425	0.355125	0.452817	0.109322	0.579133	0.0632889	0.534333	0.0686889
561	A							0.8596	0.0271	1.38012	0.382816	-10	0	0.473417	0.10305	0.535667	0.0449556	0.719467	0.117378
562	G							-10	0	-10	0	-10	0	0.394	0.16732	-10	0	-10	0
563	A							0.5467	0.2024	0.800667	0.201667	-10	0	0.39684	0.124768	-10	0	-10	0
564	U							0.170475	0.040475	0.155017	0.154011	0.3324	0.17725	0.0585333	0.0372	0.3822	0.1205	0.294333	0.0164889
565	C							-10	0	-10	0	-10	0	-10	0	-10	0	-10	0
566	A							0.851075	0.127975	0.579833	0.2067	0.284533	0.118622	0.534617	0.122883	0.5463	0.180867	0.6321	0.0076
567	U							0.4162	0.096	0.315733	0.0970667	0.212675	0.102775	0.281033	0.0793444	0.2461	0.1288	0.271033	0.0159556
568	U							0.776425	0.116725	0.636117	0.163494	0.46605	0.1455	0.431167	0.145856	0.543133	0.178889	0.5502	0.00993333
569	A							0.527275	0.0590375	0.1339	0.0435667	0.196225	0.060375	0.406217	0.134583	0.4131	0.119333	0.368033	0.0291778
570	U							0.1619	0.02095	-0.01868	0.049776	0.043675	0.134063	0.06705	0.0192667	-0.0379	0.1092	0.124733	0.0366222
571	A							0.9418	0.01895	0.45248	0.083544	0.453575	0.160713	0.54195	0.180983	0.757167	0.148178	0.747933	0.0335556
572	U							0.566575	0.045125	0.305667	0.0847667	0.317125	0.094325	0.334633	0.122744	0.431867	0.122444	0.419167	0.0285556
573	A							0.7431	0.0835	0.265333	0.0549111	0.29555	0.036675	0.45215	0.152917	0.5856	0.175	0.593833	0.0903111
574	A							0.738425	0.0803125	0.439617	0.0961167	0.421825	0.035675	0.4447	0.159633	0.598767	0.103511	0.642133	0.0380444
575	U							0.6681	0.03705	0.42895	0.176533	0.443975	0.141012	0.410933	0.151322	0.4377	0.0992	0.572267	0.0467556
576	A							0.791233	0.0627778	0.34764	0.121608	0.1441	0.243733	0.348733	0.0896444	0.821933	0.198578	0.781967	0.0264444
577	C							0.163625	0.0244375	0.0159167	0.04505	0.045725	0.0951875	0.0665167	0.0350833	0.0840333	0.0623778	0.1495	0.0350667
578	A							0.544075	0.061475	0.307417	0.0505444	0.24285	0.1148	0.265233	0.0873778	0.4634	0.1234	0.479833	0.0231556
579	A							0.650325	0.116037	0.426467	0.0819889	0.359275	0.129725	0.343733	0.115111	0.629267	0.130178	0.613467	0.0360889
580	U							0.587275	0.0760625	0.491667	0.151611	0.265767	0.0684222	0.288717	0.0894222	0.561667	0.0783111	0.587167	0.0120444
581	A							0.7283	0.1224	0.432717	0.0513167	0.327225	0.117675	0.421617	0.159394	0.9085	0.0522	0.724733	0.0184444
582	G							0.14975	0.027925	0.0307167	0.0525056	0.0281	0.04335	0.0435333	0.0325667	0.0883	0.0022	0.0994667	0.0239556
583	C							0.304325	0.102712	0.238433	0.109144	0.201175	0.167663	0.184633	0.0403	0.28035	0.07115	0.312933	0.0215556
584	A							0.4801	0.03545	0.363683	0.0509889	0.288625	0.103275	0.271017	0.115389	0.4867	0.009	0.386	0.0248667
585	G							0.40575	0.0444	0.25235	0.0434167	0.24585	0.04835	0.233233	0.0668778	0.43745	0.04335	0.363367	0.0208889
586	U							0.0652	0.02105	0.0153667	0.0227222	0.024925	0.0300875	0.0096	0.0179	0.00705	0.02875	0.0352667	0.0119556
587	C							0.1207	0.03535	0.0708167	0.03695	0.109025	0.137487	0.170983	0.137078	0.0796	0.1021	0.320033	0.0212444
588	C							0.268375	0.096525	0.141933	0.0730556	0.0546	0.0188667	0.28482	0.158104	0.24365	0.18745	0.750133	0.0536444
589	U							0.066175	0.024025	0.0148167	0.0235556	-0.01065	0.078075	0.02688	0.012016	0.0266	0.0073	0.0812667	0.00891111
590	C							0.090075	0.021525	0.0542833	0.0240833	0.041425	0.073625	0.06172	0.035016	0.12245	0.04055	0.1645	0.00786667
591	U							0.08015	0.0196	0.00876667	0.0478778	0.03975	0.070675	0.05904	0.016288	0.06165	0.00575	0.107667	0.0286444
592	A							0.054875	0.042225	0.00206667	0.0274667	0.0131	0.02935	0.0598667	0.0408222	0.13115	0.04225	0.1072	0.00673333
593	U							0.103425	0.025275	0.0345333	0.0438778	0.085675	0.055475	0.0472333	0.0355111	0.1886	0.0778	0.118867	0.0224222
594	U							0.302425	0.0816875	0.117317	0.0664167	0.08535	0.03235	0.264267	0.0246222	0.4262	0.1302	0.253433	0.0282889
595	G							0.619975	0.248163	0.130883	0.07585	0.1148	0.0343	0.455133	0.118711	0.67515	0.13735	0.596567	0.0563556
596	U							0.590425	0.119137	0.295017	0.112117	0.298725	0.038875	0.3514	0.143733	0.73195	0.18495	0.559567	0.0623556
597	G							0.822625	0.151875	0.5821	0.1641	0.469125	0.132825	0.522067	0.155489	0.8003	0.1763	0.567767	0.0889111
598	U							0.445075	0.0789625	0.191267	0.160933	0.2609	0.07095	0.2678	0.0783333	0.4905	0.1891	0.2824	0.0682667
599	G							0.542775	0.126012	0.122067	0.170456	0.522467	0.181822	0.1843	0.215133	0.6272	0.1207	0.426733	0.0891556
600	C							-10	0	-10	0	-10	0	0.206067	0.0293778	-10	0	0.9022	0.0359333
601	A							0.3405	0.1656	-10	0	0.3723	0.141667	0.1037	0.0293333	0.10205	0.17425	0.427633	0.107222
602	U							0.093475	0.034125	0.2195	0.091	0.08645	0.142425	0.102	0.0583333	0.0795	0.0721	0.0934667	0.0328444
603	C							0.3069	0.10745	0.60212	0.296416	0.252433	0.119222	0.1655	0	0.1685	0.0395	0.477167	0.0233111
604	A							0.29	0.0478	0.15995	0.0486667	0.1234	0.0802	0.4132	0	0.2681	0.0042	0.1837	0.0187333
605	A							0.390875	0.0995375	0.225667	0.0607778	0.2339	0.07325	0.4158	0	0.30495	0.01185	0.244267	0.00324444
606	A							0.555225	0.169862	0.416617	0.0968444	0.39625	0.11455	0.5811	0	0.41055	0.00465	0.471233	0.0357778
607	G							0.4153	0.13515	0.440667	0.170833	0.231325	0.076875	0.3475	0	0.22715	0.00215	0.392533	0.0469111
608	G							0.3438	0.0887	0.338017	0.116417	0.1954	0.122	0.3168	0	0.20295	0.02075	0.312867	0.0266889
609	A							0.473625	0.064125	0.232083	0.0726833	0.221375	0.104875	0.4459	0	0.42875	0.01595	0.327533	0.0170889
610	U							0.626925	0.041025	0.3187	0.112467	0.268333	0.104378	0.6097	0	0.74855	0.03135	0.475567	0.0121111
611	A							1.01955	0.0482	0.4007	0.105033	0.475375	0.154675	1.0637	0	1.124	0.0426	0.922867	0.0541556
612	G							0.439925	0.050975	0.252067	0.259856	0.295767	0.141689	0.2607	0	0.48885	0.04555	0.733133	0.0371778
613	A							0.38215	0.01425	0.13255	0.183383	0.292525	0.112925	0.311	0	0.4804	0.0061	0.407833	0.0329111
614	U							0.280675	0.052575	-10	0	0.142533	0.104111	0.104	0	0.1899	0.0118	0.360933	0.0488444
615	G							-10	0	-10	0	-10	0	-10	0	-10	0	-10	0
616	U							0.5092	0.0488	0.278517	0.162883	0.1957	0.135	0.1717	0.1027	0.4453	0.0949	0.470967	0.0481111
617	A							0.880925	0.125937	0.48635	0.116733	0.4634	0.15505	0.8198	0.0809	0.97955	0.03125	0.703033	0.0504222
618	A							0.493675	0.139063	0.1285	0.0368333	0.09515	0.09195	0.374	0.1067	0.39015	0.03415	0.341967	0.0185111
619	A							0.780175	0.070625	0.4816	0.109967	0.342075	0.180125	0.74985	0.05115	0.8194	0.0815	0.604633	0.0292222
620	A							0.731925	0.0755875	0.3181	0.165467	0.263275	0.111325	0.63045	0.17805	0.65345	0.01345	0.429667	0.0496444
621	G							0.770725	0.111488	0.268167	0.262867	0.121867	0.261022	0.5021	0.1487	0.73535	0.02385	0.588267	0.0996222
622	A							0.670833	0.0810889	-10	0	-10	0	0.4444	0	0.2092	0	0.6927	0.0628667
623	C							-10	0	-10	0	-10	0	-10	0	-10	0	-10	0
624	A							0.4484	0.09945	0.925725	0.394187	-10	0	0.3965	0	-10	0	0.910133	0.120889
625	C							0.32485	0.092475	0.569083	0.141789	0.5936	0.0529333	0.53955	0.38405	0.50205	0.05065	1.0061	0.1117
626	C							-10	0	0.977675	0.183875	0.7757	0.1698	-10	0	-10	0	-10	0
627	A							0.7529	0.07445	0.46325	0.14625	0.364475	0.192263	0.635633	0.322289	0.9634	0.071	0.852767	0.0631778
628	A							0.796025	0.041775	0.390317	0.0815444	0.399025	0.0995375	0.796633	0.0929111	0.9191	0.0472	0.661	0.0608667
629	G							0.878675	0.0333125	0.409283	0.14545	0.47765	0.0643	0.795467	0.0726889	0.8748	0.0219	0.710833	0.0264889
630	G							0.808575	0.032525	0.413517	0.18155	0.38474	0.026032	0.912733	0.0832222	0.8178	0.0064	0.668967	0.0448889
631	A							0.9225	0.07425	0.446567	0.258811	0.50368	0.240624	1.1037	0.111533	0.96065	0.02705	0.796933	0.0611111
632	A							1.21895	0.0692	1.02563	0.114422	0.781433	0.622311	1.61563	0.205244	1.47365	0.02095	1.2726	0.118267
633	G							0.485575	0.103225	-10	0	-10	0	0.5151	0.1934	-10	0	-10	0
634	C							-10	0	-10	0	-10	0	-10	0	-10	0	-10	0
635	C							0.174625	0.085775	0.476825	0.119325	0.629067	0.602756	0.273067	0.137178	0.12825	0.07775	0.678	0.0618667
636	U							0.100275	0.021775	0.0261333	0.0603556	0.07722	0.134536	0.0515333	0.0475556	0.07945	0.01325	0.0796333	0.0163556
637	U							0.52635	0.04845	0.406167	0.0383	0.48206	0.124352	0.451	0.0244667	0.43155	0.01565	0.392267	0.0351556
638	A							0.8883	0.0779	0.626083	0.108483	0.53814	0.066304	0.8625	0.0626	0.911	0.0738667	0.6499	0.0178
639	G							0.573625	0.102713	0.331767	0.0901667	0.30428	0.043976	0.436133	0.0506889	0.363833	0.0200222	0.3426	0.0264667
640	A							0.4771	0.0577	0.181217	0.0627111	0.25192	0.127424	0.314	0.0585333	0.336967	0.0326444	0.2596	0.0102
641	U							0.4459	0.0483	0.265617	0.0554167	0.33396	0.124768	0.282367	0.0742222	0.382567	0.0790889	0.267067	0.0186444
642	A							1.08005	0.083225	0.74655	0.121617	0.83882	0.263776	1.0852	0.129733	1.16507	0.0764444	0.868033	0.0706222
643	A							0.929775	0.0557875	0.678417	0.0843833	0.7191	0.2414	0.966933	0.0822222	1.1769	0.1664	0.833633	0.109978
644	G							0.587125	0.118162	0.53225	0.0782667	0.6367	0.1154	0.635333	0.126556	0.473267	0.0543111	0.5607	0.0447333
645	A							0.326025	0.117962	0.275333	0.0940778	0.355775	0.133488	0.329967	0.0662222	0.1667	0.00373333	0.186567	0.0292889
646	U							0.248325	0.0913125	0.204867	0.120144	0.19484	0.130792	0.1519	0.0301333	0.0833667	0.0363556	0.188733	0.0531111
647	A							0.3262	0.12525	0.225717	0.0740111	0.1587	0.128	0.399767	0.0512222	0.211933	0.0598444	0.284233	0.0617778
648	G							0.156025	0.0531625	0.1308	0.103833	-0.233067	0.0493111	0.227933	0.0601778	0.146233	0.0545556	0.4382	0.042
649	A							0.1536	0.04955	0.07244	0.212488	-0.05022	0.182624	0.226433	0.0111111	0.169567	0.0273111	0.351733	0.0205111
650	G							-10	0	-10	0	-10	0	0.28555	0.24195	0.19495	0.06655	-10	0
651	G							0.208625	0.0920625	-10	0	-10	0	0.187433	0.0690222	-0.0117667	0.0938222	0.2813	0.0809333
652	A							0.31135	0.05205	1.03638	0.449904	0.1637	0.1176	0.3709	0.00666667	0.0678667	0.0530444	0.2905	0.0973333
653	A							-10	0	-10	0	-10	0	-10	0	-10	0	-10	0
654	G							-10	0	-10	0	-10	0	-10	0	-10	0	-10	0
655	A							1.12303	0.079675	1.24117	0.306433	0.974175	0.285925	1.4983	0.149067	-10	0	1.83985	0.02545
656	G							0.50775	0.136725	-10	0	-10	0	-10	0	-10	0	-10	0
657	C							-10	0	-10	0	-10	0	-10	0	-10	0	-10	0
658	A							0.5538	0.091	0.4111	0.1458	0.667475	0.128637	0.3895	0.238667	0.546275	0.041825	0.6468	0.0673333
659	A							0.856025	0.143262	0.579633	0.1704	0.65458	0.124296	0.764967	0.0545778	0.74135	0.10075	0.887767	0.0313778
660	A							0.933875	0.159287	0.478083	0.107111	0.66522	0.274896	0.905333	0.0602222	0.84085	0.147775	1.07113	0.00448889
661	A							0.872175	0.177837	0.2918	0.306333	0.368625	0.180087	0.748667	0.0729111	0.9126	0.07235	0.874267	0.0280444
662	C							0.287475	0.0365875	-0.0131833	0.12685	0.07856	0.150208	0.2248	0.0168667	0.128125	0.055925	0.360433	0.00311111
663	A							0.65665	0.02265	0.314133	0.0687556	0.31418	0.099088	0.552167	0.0761556	0.598175	0.015025	0.479767	0.0431111
664	A							0.720525	0.057475	0.376383	0.0999889	0.4077	0.13164	0.610467	0.0321111	0.6895	0.08155	0.5827	0.0245333
665	A							0.699375	0.0384875	0.4039	0.159767	0.44974	0.094888	0.600067	0.0646889	0.69455	0.07015	0.6558	0.0202
666	A							0.716825	0.0345625	0.422667	0.142511	0.44618	0.098184	0.537233	0.142422	0.7681	0.0775	0.638	0.0344667
667	G							0.6448	0.03105	0.380283	0.210317	0.63126	0.171928	0.419267	0.126511	0.758	0.0251	0.6845	0.0218
668	U							0.537075	0.0615375	0.528583	0.280811	0.588675	0.103975	0.383233	0.0675111	0.701875	0.184025	0.629733	0.0427778
669	A							0.941225	0.026775	0.6291	0.2315	0.85856	0.094912	0.916333	0.0246444	1.1213	0.09395	0.936267	0.0470444
670	A							1.17923	0.058475	0.58195	0.310317	0.9278	0.1494	1.1046	0.0117333	1.2767	0.04915	1.13497	0.0706222
671	G							0.8194	0.0714	0.21332	0.185832	0.52296	0.293768	0.6878	0.100133	0.8127	0.10115	0.869133	0.0597778
672	A							0.934075	0.0183375	0.549133	0.102133	0.75538	0.174064	0.9445	0.0618667	0.9881	0.0898	0.810267	0.0493111
673	A							0.435075	0.0129625	0.115883	0.0473889	0.22306	0.122392	0.384133	0.0590444	0.299225	0.038775	0.3906	0.0282667
674	A							0.285575	0.019725	0.0960333	0.0393667	0.18748	0.109568	0.2866	0.028	0.178525	0.020325	0.286567	0.0276444
675	A							0.680825	0.0599625	0.67465	0.1551	0.54472	0.185136	0.825	0.0369333	0.7573	0.06045	0.6569	0.0189333
676	A							0.884975	0.135787	-10	0	-10	0	0.863567	0.100711	0.787475	0.137925	0.924733	0.0348222
677	G							0.8678	0.1706	-8.14955	3.08408	-10	0	0.639767	0.221244	-10	0	1.1039	0.1226
678	G							0.1598	0.02545	0.04118	0.159856	0.300533	0.213556	0.0220667	0.0656222	0.081425	0.0282625	0.2657	0.0326
679	C							0.379633	0.200756	-10	0	-10	0	0.2169	0.200733	0.225767	0.0809778	0.931033	0.0475111
680	A							0.4301	0.0198	0.510417	0.205922	0.302	0.319833	0.358067	0.0362444	0.38575	0.07745	0.4713	0.0390667
681	C							-10	0	-10	0	-10	0	-10	0	-10	0	-10	0
682	A							0.5579	0.0326	0.399733	0.143644	0.263683	0.207422	0.498567	0.0504444	0.528925	0.049625	0.434775	0.084025
683	G							0.361175	0.018075	0.137933	0.0990889	0.1689	0.1235	0.163667	0.0130222	0.2436	0.0535	0.28075	0.0317
684	C							-10	0	0.17434	0.179408	0.39115	0.27425	0.4526	0.217	0.68985	0.06045	1.10145	0.03735
685	A							0.5942	0.04	0.238267	0.102711	0.340983	0.116817	0.441933	0.0564889	0.4808	0.0535	0.448875	0.0621875
686	A							0.6199	0.0477	0.321883	0.03435	0.369367	0.0549667	0.5339	0.0370667	0.5722	0.0347	0.52835	0.0203
687	G							0.77825	0.068075	0.56235	0.0792833	0.653683	0.08485	0.6114	0.0718667	0.870825	0.085575	0.79115	0.066275
688	C							0.503633	0.0604444	0.08004	0.166408	-0.01866	0.163128	0.310467	0.162844	0.528725	0.110775	0.707	0.0168
689	A							0.31025	0.0479	0.0403	0.0333333	0.0406667	0.0294444	0.2483	0.0626667	0.1616	0.02055	0.28535	0.06975
690	G							0.3067	0.0557	0.153917	0.0671167	0.1423	0.023	0.219033	0.0442222	0.235525	0.0118875	0.356825	0.046825
691	C							0.5621	0.1046	0.7142	0.189867	0.52638	0.158336	0.564733	0.141022	0.77345	0.03905	0.855575	0.130812
692	A							0.384225	0.0274625	0.418833	0.0633222	0.34515	0.0632833	0.457733	0.0180889	0.476775	0.024725	0.489725	0.046925
693	G							0.091	0.0216	0.0101833	0.0481167	0.04855	0.0370333	0.0789667	0.0369111	0.076325	0.0382125	0.114925	0.0411375
694	C							0.1227	0.0846	0.00146667	0.0312778	0.0416	0.0261333	0.0424667	0.0245111	0.06565	0.03705	0.109475	0.0276875
695	U							0.151875	0.0891125	0.0227833	0.0392556	0.0631333	0.0217333	0.0494333	0.0218889	0.0647	0.01515	0.187575	0.0419375
696	G							0.3419	0.10895	0.211467	0.0936889	0.333567	0.158222	0.308967	0.107644	0.283925	0.0401375	0.4729	0.0986
697	A							0.07515	0.0545	0.0949667	0.0670556	0.116167	0.0920667	0.0238	0.0133333	0.06835	0.058925	0.17845	0.128175
698	C							0.261867	0.0742444	0.47468	0.166024	0.3745	0.1814	0.222833	0.0866222	0.189475	0.0323125	0.44845	0.153025
699	A							0.776625	0.025525	0.494867	0.0372333	0.55865	0.173883	0.873	0.0689333	0.864725	0.123575	0.76815	0.0691
700	C							0.558825	0.078775	0.606767	0.0884667	0.691217	0.174422	0.6253	0.208333	0.53665	0.077725	0.962	0.05495
701	A							0.9201	0.10785	0.856917	0.0822111	0.8477	0.144	0.9436	0.0576667	0.819425	0.106462	0.9074	0.04355
702	G							0.216825	0.0133875	0.203683	0.0803778	0.2124	0.0624667	0.182067	0.0534889	0.126425	0.0480625	0.266025	0.0479625
703	G							0.13005	0.032525	0.0174833	0.0500778	0.0494333	0.0710889	0.243633	0.241244	0.066375	0.076075	0.14805	0.068475
704	A							0.418	0.01725	0.3919	0.0451667	0.359967	0.0997667	0.536367	0.228422	0.4439	0.0351	0.4315	0.0296
705	A							1.04487	0.066925	0.99675	0.0682667	1.00815	0.1739	1.22817	0.0843111	1.14953	0.130462	1.09025	0.176875
706	A							0.99625	0.120825	1.0654	0.119067	1.00095	0.170483	1.0861	0.0819333	1.03277	0.109025	1.00555	0.136175
707	C							0.1848	0.02855	0.0432	0.0687333	0.0804167	0.0488556	0.2316	0.0318667	0.173575	0.075975	0.2384	0.0588
708	A							0.231575	0.009625	0.0728833	0.0459889	0.0863167	0.0525222	0.196567	0.0544889	0.176025	0.082775	0.22955	0.02885
709	A							0.527325	0.024075	0.539333	0.0671111	0.4279	0.0958667	0.5273	0.0876667	0.5718	0.07305	0.5611	0.0567
710	C							-10	0	0.613767	0.0873444	0.81586	0.197016	-10	0	-10	0	-10	0
711	A							0.586325	0.057725	0.69965	0.0839	0.607817	0.132711	0.647325	0.0802625	0.647675	0.0901625	0.558075	0.022125
712	G							0.336625	0.051275	0.29275	0.0556833	0.250833	0.0777	0.310675	0.052725	0.30895	0.064375	0.268375	0.0528625
713	C							0.096325	0.028525	0.06185	0.0282833	0.0654833	0.0537778	0.0253	0.0321	0.09185	0.073525	0.09675	0.015675
714	C							0.309475	0.0847125	0.182283	0.0517889	0.271383	0.06465	0.389125	0.154413	0.349175	0.129012	0.821875	0.186038
715	A							0.356925	0.034475	0.375283	0.0516444	0.329467	0.0814778	0.370375	0.0503875	0.391925	0.047025	0.453525	0.0147875
716	G							0.5064	0.01375	0.431	0.0704667	0.420133	0.0650222	0.4465	0.03895	0.48265	0.0545	0.454375	0.051625
717	G							0.08495	0.024125	0.0485	0.0335667	0.0648	0.0302667	0.04385	0.0137	0.031925	0.0235375	0.11695	0.0209
718	U							0.026925	0.037975	-0.0083	0.0691	0.1139	0.1979	0.0289	0.0874	0.00196667	0.0352444	0.256125	0.0891875
719	C							-10	0	0.40234	0.152448	-10	0	-10	0	-10	0	-10	0
720	A							0.1777	0.1237	-0.0374333	0.0886333	0.11132	0.094176	-10	0	0.0835	0.0677333	-10	0
721	G							-10	0	0.0123833	0.113178	0.28992	0.290016	-10	0	0.4299	0.2137	-10	0
722	C							-10	0	0.36945	0.118633	-10	0	-10	0	-10	0	-10	0
723	C							0.567467	0.148978	0.440717	0.0303444	0.616933	0.158978	0.75795	0.133	0.42225	0.111875	1.04897	0.198937
724	A							0.918175	0.0863875	0.659483	0.0616167	0.7026	0.179267	0.93185	0.078425	0.6696	0.18385	0.947275	0.196687
725	A							0.742625	0.041025	0.509083	0.0484833	0.402417	0.108017	0.542675	0.127225	0.441125	0.122338	0.463425	0.134112
726	A							0.86825	0.115725	0.5925	0.1169	0.51295	0.105783	0.6113	0.11585	0.512425	0.108438	0.608525	0.0775625
727	A							0.756475	0.0546875	0.4288	0.0865667	0.2849	0.0408	0.530675	0.0931125	0.548625	0.143175	0.51755	0.091625
728	U							0.398175	0.007925	0.230117	0.103244	0.119071	0.117853	0.2639	0.0414	0.224275	0.071225	0.265825	0.0829625
729	U							0.394725	0.0272375	0.2586	0.1552	0.108157	0.186539	0.295525	0.046775	0.222925	0.071225	0.338375	0.025625
730	A							0.24465	0.038425	0.0453	0.0437	-0.0446714	0.0956735	0.14815	0.040525	0.161	0.02875	0.1358	0.07345
731	C							0.162225	0.063825	-10	0	0.0972833	0.176217	0.13435	0.12235	0.162033	0.143822	0.440433	0.0733778
732	C							0.313875	0.101737	-10	0	0.142525	0.131513	-10	0	-10	0	0.813433	0.0953111
733	C							0.20535	0.05915	0.129633	0.108578	0.194014	0.0798408	0.13635	0.130375	0.132425	0.174025	0.41355	0.18305
734	U							0.873825	0.152963	1.33368	0.080032	1.17564	0.432922	1.11125	0.14475	1.18475	0.077075	1.3665	0.09625
735	A							1.37922	0.187925	0.997517	0.109517	1.02573	0.328396	1.4926	0.1462	1.6129	0.1059	1.90675	0.178675
736	U							1.04695	0.098075	1.4587	0.173567	1.69459	0.482902	1.6127	0.12715	1.67263	0.149162	1.7321	0.101733
737	A							1.13088	0.078375	0.877117	0.16895	1.18686	0.358322	1.34395	0.07295	1.17843	0.128913	1.421	0.1284
738	G							0.508425	0.0756625	0.6919	0.16512	0.753186	0.184302	0.783425	0.0557625	0.6219	0.05885	0.7069	0.05075
739	U							0.13065	0.020625	0.0656333	0.0910667	0.0707286	0.0603306	0.1813	0.0591	0.109325	0.0393875	0.178775	0.0156375
740	G							0.086025	0.029025	0.03905	0.0720333	-0.00705714	0.0490776	0.0227	0.021	0.04955	0.0222	-0.0058	0.0209
741	C							0.2921	0.10535	0.370767	0.105633	0.20065	0.1645	0.28425	0.1591	0.2007	0.08235	0.6137	0.09395
742	A							0.588475	0.0528625	0.364583	0.03655	0.290943	0.0870531	0.36685	0.047275	0.37845	0.0393	0.32905	0.037025
743	G							1.15793	0.238112	0.549933	0.0896667	0.474971	0.125804	0.630275	0.047875	0.52025	0.070725	0.584675	0.0236125
744	A							0.804425	0.0768625	0.48665	0.09665	0.379557	0.121335	0.4725	0.02985	0.47615	0.0853	0.473025	0.020925
745	A							0.49645	0.02555	0.338667	0.0781667	0.208071	0.109433	0.30095	0.01625	0.320425	0.055225	0.3584	0.01515
746	C							0.1984	0.0633	0.248517	0.0562167	0.142686	0.099098	0.4037	0.1603	0.1912	0.09575	0.6122	0.16525
747	C							0.16085	0.053175	0.186583	0.0658778	0.248086	0.0785837	0.245175	0.072725	0.15715	0.072475	0.347675	0.121638
748	U							0.11675	0.012725	0.0603667	0.0416444	0.141214	0.0969347	0.0637	0.02295	0.057325	0.021925	0.0873	0.0545
749	C							0.098375	0.0113875	0.0687	0.0660667	0.0594286	0.0468041	0.063025	0.023025	0.0473	0.01685	0.0794	0.03935
750	C							0.229225	0.0767625	0.10235	0.20435	0.1519	0.115057	0.30745	0.07365	0.202025	0.027625	0.249525	0.025425
751	A							0.44155	0.027075	0.213667	0.0603333	0.178486	0.0431551	0.389575	0.051375	0.342425	0.029025	0.31475	0.0218
752	G							0.4652	0.0777	0.1126	0.0466667	0.0581	0.0362286	0.281275	0.062875	0.237	0.03305	0.261575	0.011425
753	G							0.267	0.0601	0.0709	0.0480667	0.0975571	0.0702082	0.24745	0.1295	0.128375	0.104575	0.362325	0.0789125
754	G							0.24335	0.0818	0.0719	0.117967	0.256114	0.135159	0.3033	0.10755	0.191675	0.077675	0.6189	0.19425
755	G							0.439475	0.0340625	0.7512	0.1621	0.708083	0.124822	0.55835	0.132825	0.47455	0.056875	0.85695	0.07345
756	C							0.50875	0.095225	0.784517	0.17415	0.725229	0.10451	0.63325	0.166175	0.618175	0.106175	0.814375	0.044875
757	A							0.351275	0.0220125	0.313667	0.0512333	0.258729	0.103339	0.3376	0.0623	0.305825	0.078075	0.3227	0.05765
758	A							0.624575	0.015975	0.689833	0.0509111	0.603814	0.0965306	0.71715	0.100875	0.61745	0.1067	0.65485	0.045
759	A							0.10645	0.0088	0.0652333	0.0700444	0.0760286	0.0508531	0.162475	0.036325	0.085975	0.017825	0.095175	0.024475
760	U							0.076875	0.0306875	-0.00621667	0.07455	0.0592286	0.0684041	0.163475	0.106525	0.042575	0.046975	0.160775	0.052875
761	G							0.0136	0.01195	-0.07045	0.0723667	-0.00465714	0.0425388	0.034525	0.054275	0.009325	0.050675	0.0095	0.01645
762	G							0.017975	0.006825	-0.0525167	0.05615	0.0113286	0.0344327	0.0219	0.02955	-0.033575	0.066075	-0.011025	0.035925
763	U							0.150025	0.018025	0.0563833	0.0305111	0.172683	0.0764444	0.1249	0.03445	0.080825	0.0564375	0.164075	0.047775
764	A							1.2881	0.10125	1.23765	0.162667	1.25743	0.3092	1.42442	0.090275	1.42617	0.110637	1.61133	0.054775
765	C							0.47025	0.044175	0.460367	0.110989	0.359329	0.126976	0.545275	0.0771875	0.44925	0.0561	0.7105	0.0862
766	A							0.560425	0.0168375	0.434633	0.149267	0.368143	0.13498	0.537225	0.038775	0.4739	0.0376	0.5323	0.10995
767	U							0.3766	0.0165	0.42685	0.11	0.310371	0.0624245	0.36175	0.0312	0.318175	0.054275	0.361675	0.035775
768	C							0.375	0.04275	0.29794	0.130968	0.390343	0.155078	0.464975	0.146925	0.3441	0.10015	0.763625	0.0476375
769	A							0.68815	0.070425	0.8997	0.1163	0.637086	0.180449	0.76735	0.04885	0.71835	0.089325	0.895825	0.059625
770	G							0.6616	0.07205	0.608083	0.156917	0.662457	0.405208	0.73285	0.05245	0.64785	0.052275	0.7684	0.04565
771	G							0.06365	0.017175	0.0238833	0.0844167	0.249571	0.16529	0.03615	0.057	-0.052175	0.0260875	0.0762	0.05465
772	C							0.07935	0.036575	0.0827667	0.0928333	0.43716	0.311072	0.273375	0.168375	0.1963	0.1603	0.687867	0.0568889
773	C							0.2639	0.148067	0.03855	0.1273	-10	0	0.61645	0.10445	0.1437	0.0890667	-10	0
774	A							0.082975	0.0157375	-0.0185	0.0864	0.0348143	0.141049	0.1607	0.0365	0.0712	0.03485	0.1242	0.0787
775	U							0.194325	0.027375	0.0828667	0.0872333	0.220786	0.229004	0.2114	0.0792	0.1272	0.0316	0.21565	0.081275
776	A							0.58765	0.02185	0.447283	0.0299167	0.364167	0.112433	0.4448	0.0326	0.4039	0.0774	0.429175	0.043875
777	U							0.50045	0.0264	0.415667	0.129433	0.509957	0.559196	0.28185	0.079975	0.3368	0.08205	0.408825	0.027575
778	C							-10	0	-10	0	-10	0	-10	0	-10	0	-10	0
779	A							0.3182	0.00566667	0.426633	0.127367	0.5368	0.164457	0.487575	0.0756375	0.36945	0.0501	0.419	0.0302
780	C							-10	0	0.5751	0.55715	-10	0	-10	0	-10	0	0.8082	0.106067
781	C							0.313767	0.0884889	0.0130833	0.117478	0.139967	0.174044	0.5183	0.3492	0.247767	0.143578	0.944567	0.0542444
782	U							0.161833	0.0135111	0.0359167	0.160717	0.258917	0.105656	0.180275	0.079125	0.1068	0.02375	0.1021	0.0359
783	A							0.698867	0.00975556	0.287	0.108333	0.385671	0.197539	0.5106	0.0509	0.401675	0.028125	0.4551	0.05205
784	G							0.5476	0.0318667	0.302783	0.125244	0.299586	0.110355	0.485725	0.138063	0.34005	0.045025	0.412525	0.017075
785	A							0.494467	0.0174222	0.200983	0.100683	0.261343	0.0574367	0.404325	0.056625	0.29155	0.0246	0.271475	0.033625
786	A							0.4011	0.03	0.308617	0.0710889	0.255514	0.0639592	0.312925	0.050275	0.216675	0.062725	0.214525	0.0151375
787	C							-10	0	0.229283	0.185017	0.26344	0.194632	0.670367	0.0480889	0.228325	0.267475	0.811667	0.202244
788	U							0.700533	0.0245111	0.679533	0.0818889	0.428314	0.117278	0.391825	0.084175	0.319025	0.0877125	0.44715	0.026675
789	U							0.825967	0.00404444	0.9977	0.232767	0.562817	0.140322	0.753475	0.0883125	0.6962	0.14695	0.717175	0.110613
790	U							0.898933	0.0172889	0.894233	0.0945667	0.5177	0.160229	0.8009	0.07555	0.7773	0.14595	0.73655	0.130525
791	A							1.3327	0.0643333	1.09788	0.125311	0.753867	0.189944	1.09568	0.199875	1.20123	0.127289	1.15225	0.10885
792	A							0.800867	0.0260444	0.697317	0.11235	0.4611	0.162167	0.699575	0.121175	0.753633	0.0918222	0.72035	0.10045
793	A							0.996933	0.110511	0.747067	0.1531	0.515867	0.131367	0.674625	0.120938	0.730433	0.148689	0.7744	0.0703
794	U							0.6161	0.0182	0.314333	0.107267	0.1842	0.0633667	0.292675	0.032275	0.2406	0.0577333	0.1826	0.0313
795	G							0.08	0.0154667	0.0396	0.0572667	-0.0556	0.11285	0.052575	0.023225	0.0594333	0.0240444	0.00675	0.021475
796	C							-10	0	0.118667	0.0623778	0.097725	0.139763	0.176425	0.073925	0.197167	0.0628889	0.422975	0.085575
797	A							0.0618333	0.00422222	0.0595667	0.0222889	0.0899667	0.0106444	0.15335	0.031	0.141767	0.0570222	0.153	0.0388
798	U							0.196667	0.0427778	0.0728	0.0562667	0.151767	0.0142222	0.181	0.0724	0.186967	0.0366444	0.2377	0.1245
799	G							-10	0	-0.0498667	0.140911	0.2764	0.0278	0.09965	0.063975	0.1222	0.0668	0.174833	0.163244
800	G							-10	0	-10	0	1.06845	0.04525	0.0874667	0.0697111	0.0900333	0.0904444	0.06155	0.04605
801	G							0.0884	0.0948	-10	0	-10	0	-10	0	0.057	0.0600667	-10	0
802	U							0.3442	0.0494667	0.196633	0.0965111	0.158667	0.0655111	0.115667	0.0312444	0.0985667	0.114556	0.0463	0.0412
803	A							0.533633	0.0488444	0.205033	0.111489	0.183933	0.0702889	0.289567	0.0159111	0.287967	0.0940222	0.29495	0.06395
804	A							0.501667	0.0774889	0.409267	0.106578	0.375767	0.0400222	0.606433	0.0955111	0.419767	0.0491556	0.413567	0.0775111
805	A							0.8073	0.4184	0.559233	0.0800889	0.4415	0.0885333	0.610067	0.0231111	0.59355	0.02315	0.680567	0.0243778
806	A							0.849	0.2639	0.763933	0.0792222	0.550133	0.0978444	0.7358	0.0384667	0.7202	0.0867	0.694267	0.0913778
807	G							0.59075	0.16295	1.08617	0.143756	0.814033	0.0832889	1.20543	0.0309111	0.927	0.0484	1.18467	0.0998222
808	U							0.16905	0.18755	0.451767	0.0618889	0.3026	0.0335333	0.466667	0.0647556	0.37545	0.00115	0.544033	0.00451111
809	A							1.03215	0.48395	0.0871	0.0154	0.210267	0.0531111	0.2697	0.0114	0.19145	0.08025	0.174233	0.109622
810	G							0.5674	0.3756	0.324533	0.0618444	0.275233	0.0270889	0.539367	0.0427111	0.4196	0.0095	0.507567	0.139622
811	U									0.25985	0.01815	0.312767	0.0418222	0.525667	0.0223111	0.48115	0.10445	0.597067	0.0963111
812	A									1.51765	0.10475	1.34997	0.0499556	1.472	0.0823333	1.22355	0.04325	1.47343	0.133689
813	G									1.08883	0.0580444	0.992	0.0813333	1.03667	0.0913111	0.93515	0.02895	1.1505	0.0127333
814	A									0.9505	0.0707333	1.02517	0.0116444	0.935467	0.0257111	0.88135	0.03405	1.0844	0.0682
815	A									1.27783	0.121711	1.12327	0.0530222	1.32583	0.0320222	1.34945	0.15495	1.4561	0.187533
816	G									-0.0286667	0.0633778	0.1253	0.143267	0.356867	0.0166889	0.2527	0.0304	0.253667	0.168289
817	A									0.7308	0.113533	0.797533	0.162356	0.7582	0.0285333	0.7809	0.0958	0.8339	0.106933
818	G									0.904133	0.107044	0.740767	0.114178	0.8615	0.0566	0.7444	0.0602	0.947867	0.0426222
819	A									0.801067	0.153222	0.8605	0.1632	0.889733	0.0592444	0.8296	0.1192	0.931367	0.129089
820	A									0.575667	0.140044	0.5529	0.0699333	0.624067	0.0424444	0.60825	0.09225	0.6758	0.0518667
821	G									0.2322	0.00546667	0.0669667	0.0266889	0.248933	0.0320889	0.25925	0.02695	0.317667	0.0612889
822	G									-0.00466667	0.0512889	-0.0705667	0.0269111	0.0408667	0.0322889	-0.02335	0.04995	-0.0939333	0.0541111
823	C									0.860033	0.181044	0.2892	0.131667	-10	0	-10	0	-10	0
824	U									0.0455667	0.0309778	-0.0505667	0.0244889	0.1241	0.0290667	0.07845	0.02995	0.0942	0.0602667
825	U									0.416333	0.0393111	0.2634	0.0334667	0.389433	0.0134222	0.31355	0.02535	0.361667	0.103556
826	U									0.769667	0.0390444	0.4143	0.0603333	0.524533	0.0301111	0.46675	0.06515	0.5042	0.0354
827	C									0.5204	0.0886	0.375	0.024	0.737133	0.0880889	0.5779	0.218	0.4409	0.162667
828	A									0.680467	0.0830222	0.336867	0.0165556	0.581433	0.0162222	0.5147	0.0039	0.507033	0.0717111
829	G									0.0254667	0.0625111	-0.117133	0.0813556	0.0787333	0.0164444	0.01805	0.04445	0.0002	0.0233333
830	C									0.138467	0.0887556	0.103767	0.0726444	-10	0	-10	0	0.0432	0.159
831	C									0.400267	0.122222	-10	0	-10	0	-10	0	-10	0
832	C									0.226233	0.0204444	0.2362	0.049	0.3443	0.0394	0.1716	0.1383	0.207475	0.180225
833	A									0.468	0.108467	0.8319	0.0757	0.560067	0.0374444	0.4437	0.033	0.494475	0.122225
834	G									0.659033	0.0411111	0.5297	0.0111333	0.7084	0.0367333	0.5339	0.0443	0.66045	0.12835
835	A									0.624067	0.0475556	0.4492	0.0545333	0.6572	0.0244667	0.5276	0.0362	0.634675	0.096675
836	A									0.860233	0.160044	0.461933	0.0566222	0.651467	0.0230444	0.58505	0.04465	0.778375	0.145575
837	G									0.5517	0.108867	0.315133	0.0820444	0.5571	0.0663333	0.43555	0.03135	0.66955	0.086875
838	U									0.328367	0.0312444	0.1902	0.0379333	0.368267	0.0539556	0.35255	0.01425	0.521875	0.0671125
839	A									0.515767	0.0315556	0.408667	0.0492444	0.545567	0.0556222	0.4683	0.0055	0.630975	0.138675
840	A									0.472133	0.0549111	0.288367	0.0641778	0.448833	0.0250889	0.40255	0.00595	0.563325	0.114638
841	U									0.3109	0.154667	0.3345	0.0906	0.543	0.0493333	0.41305	0.14765	0.47745	0.057275
842	A									-0.1276	0.1	0.3051	0.0176	0.3518	0.0186667	0.2864	0.0719	0.3571	0.063
843	C									0.0089	0.0089	0.115067	0.0726222	0.0874333	0.0281556	-0.02535	0.02285	0.0339	0.0811
844	C									0.490033	0.196644	0.120533	0.106156	0.5085	0.126733	0.15605	0.30655	0.085725	0.157038
845	C									-10	0	-10	0	-10	0	-10	0	-10	0
846	A									0.00323333	0.104756	0.650833	0.127311	0.269	0.0378667	0.19635	0.18445	0.1318	0.0116
847	U									-0.063	0.116867	0.9747	0.162067	0.6852	0.144467	0.64375	0.54885	0.3193	0.0236
848	G									-10	0	-10	0	-10	0	-10	0	-10	0
849	U									-10	0	-10	0	-10	0	-10	0	-10	0
850	U									0.499	0.0877	0.296733	0.0312889	0.631767	0.140044	0.37715	0.00385	0.530025	0.155087
851	U									0.176833	0.0319778	0.184333	0.0350222	0.351267	0.0198222	0.2206	0.0269	0.22595	0.1185
852	U									0.0939	0.0378	-10	0	0.203167	0.0477778	0.2822	0.0495	0.256933	0.340644
853	C									-10	0	-0.13405	0.09325	-10	0	-10	0	-10	0
854	A									0.906067	0.248356	0.3118	0.0524667	0.7025	0.0314667	0.50765	0.01645	0.50245	0.113025
855	G									-0.139433	0.0472444	0.1576	0.0447333	0.1348	0.0237333	0.1155	0.0463	0.1322	0.0929
856	C									0.268733	0.190044	-10	0	0.5265	0.0914667	0.4906	0.1032	0.35955	0.07295
857	A									0.131733	0.115578	0.162133	0.0846444	0.338	0.025	0.25765	0.02555	0.31065	0.0512
858	U									0.195167	0.0660889	0.430167	0.105111	0.411533	0.0184222	0.4424	0.0163	0.4975	0.06355
859	U									0.138467	0.0929778	0.4525	0.150533	0.546667	0.0377556	0.6406	0.0738	0.70235	0.104
860	A									0.377033	0.124089	0.341567	0.0574222	0.475567	0.0275556	0.4796	0.0313	0.510625	0.017375
861	U									0.170967	0.169111	0.103667	0.0291778	0.191433	0.0167111	0.19355	0.00035	0.119625	0.0375625
862	C									0.536733	0.102622	-0.1425	0.1425	0.436733	0.0460889	0.6083	0.0505	0.560075	0.214525
863	A									0.894267	0.102578	0.515467	0.117356	0.705033	0.0619556	0.5942	0.0877	0.520075	0.082375
864	G									0.811233	0.102978	0.430633	0.0490889	0.624267	0.0438444	0.41215	0.02905	0.4458	0.06575
865	A									0.7668	0.0988667	0.5244	0.0656	0.5644	0.0474	0.4506	0.0206	0.54245	0.06245
866	A									0.764833	0.151711	0.544967	0.0941556	0.6049	0.0550667	0.5226	0.0538	0.612225	0.0424125
867	G									1.00433	0.266089	0.485733	0.0182222	0.444	0.042	0.3465	0.0125	0.395375	0.074675
868	G									0.440467	0.185489	0.6375	0.139733	0.778567	0.0585111	0.4931	0.025	0.7015	0.03435
869	A									0.4191	0.097	0.364867	0.137889	0.5482	0.0169333	0.45935	0.05805	0.552725	0.046475
870	G									0.1039	0.0294	0.0895	0.0342	0.141	0.00973333	0.0779	0.0015	0.086875	0.0412875
871	C									0.1017	0.0354667	0.0398333	0.0108444	0.1557	0.0283333	0.0259	0.0547	0.010175	0.078725
872	C									0.341	0.0363333	0.306533	0.0371778	1.10763	0.0353556	0.80015	0.28425	0.559833	0.0596444
873	A									0.3154	0.0294667	0.232433	0.0455778	0.750767	0.0533778	0.69	0.0327	0.8425	0.2502
874	C									-0.0208	0.0737333	0.0279	0.0170667	0.151633	0.00464444	0.03555	0.06295	0.018375	0.027225
875	C									0.0686333	0.0686444	0.0258333	0.0406444	0.516533	0.0265778	0.33205	0.28095	0.058775	0.091725
876	C									-10	0	0.311567	0.0328222	-10	0	-10	0	0.203867	0.224422
877	C									-10	0	0.355967	0.0122889	0.403433	0.0534444	0.17515	0.14075	0.094975	0.087225
878	A									0.0213	0.0142	0.0195667	0.0176889	0.0706333	0.00957778	0.03025	0.01515	0.001425	0.060275
879	C									0.1389	0.0760667	0.0999333	0.0247778	0.2963	0.0498667	0.20405	0.06525	0.1658	0.0349
880	A									0.292633	0.0727778	0.229333	0.0277111	0.3843	0.0160667	0.3725	0.0291	0.469225	0.0265125
881	A									0.720467	0.176956	0.5156	0.0473333	0.745433	0.0350889	0.76645	0.12625	0.97695	0.087925
882	G									0.351067	0.0799111	0.5744	0.00973333	0.4684	0.0294667	0.4653	0.0518	0.54665	0.11645
883	A									0.37345	0.00355	0.619	0.0862	0.971533	0.0886889	0.77915	0.03885	0.97305	0.0757
884	U									-10	0	0.79875	0.12755	0.412067	0.0845111	0.25585	0.05905	0.17495	0.09015
885	U									-0.0402333	0.124911	0.322833	0.0487556	0.213933	0.0285556	0.1695	0.0067	0.11935	0.07215
886	U									-0.0729667	0.166244	0.1745	0.0390667	0.3077	0.0344	0.2319	0.0132	0.21515	0.032425
887	A									-0.0430667	0.0913556	0.1785	0.0186667	0.295767	0.0283556	0.2892	0.0115	0.263575	0.044675
888	A									-10	0	0.369733	0.0381111	0.412	0.0327333	0.3324	0.0017	0.351925	0.0941125
889	A									-10	0	-10	0	0.5462	0.052	0.39345	0.03235	0.36905	0.32045
890	U									-10	0	-10	0	-10	0	-10	0	0.48965	0.18765
891	A									-10	0	0.21925	0.05455	0.662133	0.0425778	0.5084	0.1283	0.6755	0.1579
892	C									-10	0	-10	0	-10	0	-10	0	-10	0
893	C									-10	0	-10	0	-10	0	-10	0	-10	0
894	A									0.958867	0.252356	0.397533	0.114911	0.8033	0.1036	0.53435	0.12385	0.6302	0.0866
895	U									0.714867	0.192044	0.4847	0.1182	0.702733	0.108356	0.59985	0.13585	0.679933	0.0593778
896	G									0.197967	0.0785111	0.163333	0.0950222	0.325167	0.0551111	0.29235	0.10855	0.3117	0.0408
897	C									0.132167	0.0540889	0.2191	0.0526	0.3607	0.0154667	0.28155	0.00275	0.259967	0.0634222
898	U									0.0512	0.0479333	0.0328	0.0218667	0.1469	0.00653333	0.1654	0.0104	0.09555	0.076575
899	A									0.308533	0.0713778	0.3119	0.0441333	0.3562	0.0213333	0.2784	0.025	0.349575	0.034675
900	A									0.1262	0.0515333	0.2143	0.0533333	0.299367	0.0487778	0.22745	0.01455	0.2877	0.0211
901	A									0.1765	0.0366	0.2365	0.0301333	0.3623	0.00486667	0.22145	0.01865	0.38005	0.057175
902	C									-0.000666667	0.0334222	0.0121333	0.0624444	0.605567	0.0168222	0.34095	0.11675	0.470675	0.033525
903	A									0.3506	0.0312	0.298033	0.0850222	0.677767	0.0411111	0.51845	0.06275	0.792325	0.111625
904	C									0.57755	0.02245	0.333833	0.148356	1.138	0.0687333	1.04735	0.35885	0.9829	0.09445
905	A									0.8076	0	0.482033	0.0982889	0.713967	0.0343556	0.7085	0.0785	1.06335	0.14605
906	G											0.0894667	0.0365778	0.117967	0.0162222	0.09065	0.00145	0.243275	0.0202125
907	U											-0.00913333	0.0240444	0.0719333	0.00557778	0.0177	0.0113	0.094525	0.023625
908	G											-0.00326667	0.0172444	0.0242	0.0164	-0.00545	0.01725	0.014	0.0156
909	G											0.00633333	0.00895556	0.0202333	0.00924444	0.0253	0.0261	-0.04245	0.038275
910	G											0.167233	0.0359556	0.466467	0.0319778	0.45355	0.32625	0.06835	0.1604
911	G											0.232767	0.0899556	-10	0	-10	0	-10	0
912	G											0.221867	0.109156	0.459133	0.0155556	0.2206	0.0914	0.152075	0.105588
913	G											0.0837667	0.0154889	0.286033	0.0156222	0.2036	0.0434	0.15075	0.05565
914	A											0.135833	0.0168222	0.442	0.0194	0.3721	0.1038	0.25205	0.06625
915	C											-10	0	-10	0	-10	0	-10	0
916	A											0.205067	0.0404889	0.462467	0.0313556	0.3969	0.0701	0.421175	0.018075
917	U											0.123	0.0624667	0.245833	0.0121111	0.2584	0.0509	0.281425	0.034075
918	C											0.3543	0.2886	-10	0	0.7833	0.1094	1.00287	0.0303556
919	A											0.347067	0.0455556	0.557633	0.0419111	0.44495	0.04685	0.5644	0.0306
920	A											0.287533	0.0719778	0.567967	0.0427556	0.4747	0.0484	0.576125	0.0495625
921	G											-0.228633	0.0690222	0.0690333	0.0223556	0.03565	0.03165	0.10305	0.1201
922	C											0.521067	0.227622	0.434267	0.0833778	-10	0	0.347975	0.169775
923	A											0.846	0.313267	0.269867	0.0236889	0.18235	0.01425	0.165275	0.083225
924	G											0.0981	0.0100667	0.1463	0.0243333	0.17475	0.02905	0.142925	0.058625
925	C											0.92515	0.19955	0.4926	0.0628	0.4215	0.0675	0.355025	0.0878125
926	C											-10	0	-10	0	-10	0	-10	0
927	A											-10	0	-10	0	-10	0	-10	0
928	U											0.7815	0	-10	0	-10	0	-10	0
929	G											0.3273	0	0.280567	0.0487111	0.20075	0.00155	0.50685	0.04815
930	C											0.2706	0	0.3606	0.0323333	0.2216	0.0566	0.234725	0.0747625
931	A											0.1247	0	0.2104	0.0282667	0.20805	0.03155	0.2138	0.0679
932	A											0.4198	0	0.512233	0.0392444	0.47325	0.06445	0.5703	0.0591
933	A											0.1321	0	0.3088	0.02	0.2434	0.0214	0.3493	0.0377
934	U											0.4116	0	0.178933	0.0284444	0.11985	0.01875	0.184225	0.030825
935	G											-0.0539	0	0.3483	0.0218667	0.23055	0.06725	0.30375	0.058825
936	U											0.6139	0	0.3977	0.0164	0.29995	0.01125	0.4255	0.03865
937	U											0.7716	0	0.826667	0.0676889	0.85395	0.11545	1.14387	0.172725
938	A											0.6086	0	0.808967	0.0711556	0.6745	0.0625	0.86435	0.0624
939	A											0.151	0	0.397967	0.0366889	0.4324	0.1042	0.494375	0.054925
940	A											0.3071	0	0.4731	0.0361333	0.4867	0.0767333	0.556425	0.057425
941	A											0.2662	0	0.4749	0.0392	0.487933	0.0910444	0.4938	0.0346
942	G											0.7954	0	0.407	0.038	0.395733	0.0989111	0.331775	0.020075
943	A											0.7706	0	0.735467	0.0471556	0.710133	0.132911	0.590675	0.056075
944	G											0.7408	0	0.4894	0.0348	0.470367	0.129689	0.23255	0.07405
945	A											0.7434	0	0.615867	0.0802889	0.323133	0.0648889	0.28575	0.13105
946	C											0	0	-10	0	-10	0	-10	0
947	C											0.368	0	-10	0	-10	0	-10	0
948	A											0.2019	0	0.439833	0.0269778	0.314967	0.0912444	0.4255	0.0621
949	U											0.4547	0	0.306133	0.0196222	0.281033	0.0825778	0.3666	0.1949
950	C											0.4519	0	0.372267	0.0360889	0.465767	0.0918444	0.639575	0.151075
951	A											0.3298	0	0.5606	0.0457333	0.513467	0.0577111	0.5835	0.08725
952	A													0.621067	0.0570444	0.593367	0.0875778	0.6738	0.08475
953	U													0.4428	0.0530667	0.377633	0.105044	0.394325	0.024475
954	G													0.482733	0.0178222	0.364233	0.0207111	0.4536	0.075
955	A													0.307433	0.0151556	0.328467	0.0553778	0.4035	0.03285
956	G													0.196733	0.0382222	0.180067	0.0120444	0.219475	0.030875
957	G													0.3218	0.0305333	0.258833	0.0221778	0.3078	0.02355
958	A													0.412567	0.0286222	0.341733	0.0647556	0.38115	0.0159
959	A													0.4674	0.0464	0.423367	0.138622	0.428475	0.032275
960	G													0.245333	0.0281778	0.1388	0.0446667	0.143325	0.029275
961	C													0.318367	0.0246222	0.218967	0.0971111	-0.01905	0.12315
962	U													0.0433667	0.0110222	0.0115667	0.0384889	-0.04895	0.0637
963	G													0.00776667	0.0119111	0.00873333	0.0437556	-0.038925	0.0548875
964	C													0.6116	0.0479	0.381733	0.145156	0.186475	0.151687
965	A													0.400333	0.0415111	0.4105	0.076	0.52635	0.12395
966	G													0.2633	0.0101333	0.394433	0.129778	0.396575	0.098325
967	A													0.5978	0.0518667	0.662367	0.208356	0.754125	0.136175
968	A													0.231833	0.0236222	0.290733	0.109311	0.311825	0.070125
969	U													0.209833	0.0570889	0.150433	0.0392444	0.176525	0.012225
970	G													0.356367	0.0597556	0.1599	0.0354667	0.2884	0.09155
971	G													0.2285	0.0471333	0.152033	0.0315111	0.18615	0.0484
972	G													0.2725	0.026	0.249167	0.0699111	0.168525	0.027875
973	A													0.3304	0.0464	0.386733	0.0437111	0.49995	0.10145
974	U													0.397667	0.0760222	0.4713	0.0673333	0.70535	0.1141
975	A													0.804267	0.0901556	0.741733	0.0685778	1.10963	0.151075
976	G													0.676867	0.0994889	0.6842	0.0542667	1.07423	0.185512
977	A													0.629567	0.0918222	0.599267	0.0260444	0.865625	0.174713
978	U													0.469633	0.0555111	0.421667	0.0101556	0.586775	0.126575
979	U													0.3395	0.0493333	0.258667	0.0524222	0.36425	0.05505
980	G													0.3664	0.0528667	0.2923	0.0332667	0.295225	0.030825
981	C													-10	0	-10	0	-10	0
982	A													0.462467	0.0546444	0.296633	0.107422	0.26175	0.067825
983	U													0.2015	0.0307333	0.1677	0.0921333	0.212875	0.0305125
984	C													0.2206	0.00326667	0.228033	0.0697778	0.24545	0.0949
985	C													0.585133	0.0188222	0.6638	0.0996	0.686175	0.168075
986	A													0.622833	0.0431556	0.629767	0.167289	0.651325	0.218225
987	G													0.712133	0.0619556	0.6162	0.139133	0.81555	0.141525
988	U													0.206033	0.0356444	0.225833	0.0716444	0.165725	0.066025
989	G													0.335267	0.0328889	0.297367	0.0540889	0.310125	0.052875
990	C													-10	0	-10	0	0.5536	0.1299
991	A													0.558767	0.0447111	0.4334	0.0441	0.368325	0.040025
992	U													0.171	0.00926667	0.1265	0.0296	0.11785	0.039475
993	G													0.1389	0.0234	0.1488	0.0334	0.147975	0.0604875
994	C													0.183167	0.0229111	0.45625	0.12745	0.548975	0.166025
995	A													0.4797	0.0746667	0.4176	0.0466	0.40115	0.06005
996	G													1.34555	0.04355	0.77645	0.21755	0.637633	0.00702222
997	G													0.233367	0.0506222	0.04665	0.04495	0.221375	0.035675
998	G													0.0773	0.0161333	-0.00955	0.01685	0.044375	0.0237125
999	C													0.1906	0.0258	0.11475	0.02495	0.08095	0.032575
1000	C													0.262633	0.134222	0.1126	0.0313	0.07805	0.0572
1001	U													0.313067	0.0543111	0.2047	0.0084	0.279175	0.064475
1002	A													0.537667	0.0216444	0.49445	0.08545	0.664	0.06725
1003	U													0.451267	0.0186444	0.35795	0.07655	0.485475	0.0771625
1004	U													0.364	0.119	0.22985	0.11415	0.43294	0.120928
1005	G													0.363933	0.0974889	0.59145	0.02695	0.46842	0.103944
1006	C													0.4297	0.0626	0.4262	0.0366	0.42846	0.138952
1007	A													0.1895	0.0234	0.15825	0.02345	0.26102	0.109072
1008	C													-0.0134	0.0464	-0.00075	0.03755	0.2258	0.15084
1009	C													0.6944	0.1086	0.41	0.1408	0.37452	0.196344
1010	A													0.28115	0.00615	0.2728	0.0364	0.28564	0.058288
1011	G													0.19725	0.03285	0.12705	0.01215	0.0428	0.0716
1012	G													-10	0	-10	0	0.00716	0.073368
1013	C													-10	0	-10	0	-10	0
1014	C													0.7163	0.0339	0.67005	0.05185	-10	0
1015	A													0.70245	0.19415	0.65435	0.05215	0.56658	0.167032
1016	G													0.62415	0.06015	0.5728	0.0396	0.67466	0.121696
1017	A													0.3448	0.0497	0.40125	0.06615	0.55802	0.146256
1018	U													0.51255	0.13285	0.45855	0.04465	0.27368	0.139304
1019	G													0.34895	0.10525	0.2935	0.0418	0.72866	0.174648
1020	A													0.2765	0.0068	0.6734	0.0531	0.315333	0.192578
1021	G													0.55595	0.06795	0.42935	0.01345	0.135833	0.132844
1022	A													0.4155	0.071	0.131533	0.0282444	0.549767	0.188022
1023	G													0.1393	0.0125	0.158	0.0576	0.54435	0.02065
1024	A													0.0998	0.1275	0.2498	0.0408	0.52115	0.01155
1025	A													0.45345	0.10435	0.1588	0.0021	0.30625	0.03475
1026	C													0.1649	0	-0.0379	0	0.0281	0.0606
1027	C															0.0207	0	0.21515	0.01045
1028	A															0.2014	0	0.4656	0.0067
1029	A															0.2944	0	0.5948	0.127
1030	G															0.0112	0	0.2401	0.038
1031	G															-0.0425	0	-0.0108	0.0103
1032	G															-0.0869	0	0.0963	0.0557
1033	G															-0.153	0	-10	0
1034	A															0.1227	0	0.1126	0.2041
1035	A															-0.0847	0	0.2404	0.2065
1036	G															-10	0	-10	0
1037	U															-10	0	-10	0
1038	G															-10	0	-10	0
1039	A															0.3986	0	0.1652	0.0168
1040	C															-10	0	-10	0
1041	A															0.3155	0	0.4344	0
1042	U															0.6117	0	0.6303	0.1853
1043	A															0.7992	0	1.0977	0.094
1044	G															0.2668	0	0.36405	0.01095
1045	C															0.3905	0	-10	0
1046	A															0.0621	0	0.2566	0.0228
1047	G															0.1328	0	0.4067	0.101
1048	G															0.1735	0	0.40985	0.02745
1049	A															0.1854	0	0.3932	0.0022
1050	A															0.1204	0	0.2779	0.0402
1051	C															-0.0325	0	0.135	0.0172
1052	U															-0.0956	0	-0.036	0.0597
1053	A															0.0507	0	0.093	0.0485
1054	C															0.0427	0	0.0478	0.0054
1055	U															0.2309	0	0.20635	0.04605
1056	A															0.4926	0	0.48985	0.19315
1057	G															0.18	0	0.19395	0.05565
1058	U															0.2436	0	0.31	0.0788
1059	A															0.3184	0	0.37	0.0285
1060	C															0.0894	0	0.19155	0.02765
1061	C															-10	0	-10	0
1062	C															-10	0	-10	0
1063	U															0.049	0	0.083	0.0087
1064	U															0.1902	0	0.15805	0.03505
1065	C															0.1743	0	0.23325	0.14515
1066	A															0.35	0	0.4112	0.0496
1067	G															0.3906	0	0.3956	0.1333
1068	G															0.4558	0	0.4861	0.1055
1069	A															0.7762	0	0.90195	0.01725
1070	A															0.6942	0	0.96955	0.09285
1071	C															0.8668	0	-10	0
1072	A															0.2903	0	0.43465	0.17435
1073	A															0.3731	0	0.53165	0.09365
1074	A															0.1329	0	0.3314	0.0953
1075	U															0.0335	0	0.19105	0.11945
1076	A															0.0124	0	0.10625	0.07205
1077	G															-0.0465	0	-0.0343	0.0566
1078	G															0.1225	0	0.13255	0.01645
1079	A															0.7347	0	1.30075	0.06115
1080	U															0.1621	0	0.0603	0.0136
1081	G															0.07	0	0.01185	0.00855
1082	G															0.039	0	0.06995	0.04935
1083	A															0.129	0	0.03995	0.01545
1084	U															0.1087	0	0.0931	0.08
1085	G															0.429	0	0.53675	0.04135
1086	A															0.9233	0	1.2316	0.0516
1087	C															-10	0	-10	0
1088	A															1.0086	0	1.16525	0.05015
1089	C															-10	0	-10	0
1090	A															0.891	0	1.0415	0.0095
1091	U															1.1131	0	1.43415	0.07025
1092	A															1.3175	0	1.83525	0.04645
1093	A															0.7981	0	0.65205	0.11415
1094	U															0.1531	0	0.1204	0.041
1095	C															0.1253	0	0.3108	0
1096	C															-10	0	-10	0
1097	A															0.0789	0	0.02845	0.01475
1098	C															0.081	0	0.02785	0.01325
1099	C															0.1304	0	0.02085	0.02355
1100	U															0.1034	0	0.0877	0.0563
1101	A															0.1767	0	0.2894	0.0558
1102	U															0.0943	0	0.1131	0.0379
1103	C															-0.1702	0	-0.08175	0.08425
1104	C															-0.0501	0	0.04135	0.03985
1105	C															0.2061	0	0.155	0.0253
1106	A															0.5764	0	0.5438	0.0969
1107	G															0.8899	0	1.19415	0.00665
1108	U															0.5927	0	0.84575	0.00185
1109	A															0.4537	0	0.69835	0.07715
1110	G															0.0378	0	0.2716	0.0879
1111	G															0.1349	0	0.3625	0.097
1112	A															0.1696	0	0.1939	0.0405
1113	G															-0.0758	0	-0.0058	0.0408
1114	A															0.3962	0	0.3026	0.0058
1115	A															0.5095	0	0.5079	0.0404
1116	A															0.4513	0	0.00515	0.13895
1117	U															0.1549	0	0.01375	0.04065
1118	C															0.1319	0	0.02135	0.02815
1119	U															0.2237	0	0.21895	0.01145
1120	A															0.9659	0	0.9525	0.019
1121	U															0.6148	0	0.68905	0.07535
1122	A															0.9231	0	1.15395	0.15525
1123	A															0.4201	0	0.5448	0.0716
1124	A															0.4472	0	0.61365	0.06195
1125	A															0.1092	0	0.35665	0.03205
1126	G															0.4592	0	0.4807	0.0373
1127	A															0.1259	0	0.156	0.0951
1128	U															0.0071	0	0.1604	0.0579
1129	G															-0.0858	0	-0.0222	0.1056
1130	G															0.2888	0	0.16865	0.08315
1131	A															0.2847	0	0.30775	0.05215
1132	U															0.0586	0	0.1893	0.0824
1133	A															0.1658	0	0.34345	0.07385
1134	A															0.1499	0	0.2172	0.0328
1135	U															-0.1234	0	-0.065	0.1192
1136	C															0.3772	0	0.1586	0.0082
1137	C															0.2272	0	0.11455	0.01125
1138	U															0.2851	0	0.16915	0.01195
1139	G															0.4198	0	0.29985	0.09835
1140	G															0.3882	0	0.18375	0.12995
1141	G															0.1794	0	0.41285	0.13905
1142	A															0.3302	0	0.6375	0.1141
1143	U															0.7111	0	0.7669	0.0889
1144	U															1.7577	0	1.94605	0.11995
1145	A															1.3084	0	1.21075	0.00865
1146	A															0.7335	0	0.71115	0.02795
1147	A															1.0169	0	0.8357	0.0158
1148	U															0.9556	0	0.5215	0.0423
1149	A															0.7086	0	0.59015	0.09215
1150	A															0.3522	0	0.18625	0.03705
1151	A															0.4394	0	0.345	0.0542
1152	A															0.5375	0	0.35775	0.02745
1153	U															0.3752	0	0.2733	0.1009
1154	A															0.1759	0	0.10565	0.06955
1155	G															0.1053	0	0.07305	0.04205
1156	U															0.4554	0	0.24545	0.02215
1157	A															0.7202	0	0.7069	0.1164
1158	A															0.7534	0	0.6628	0.1146
1159	G															0.1261	0	0.20625	0.01625
1160	A															0.1876	0	0.49735	0.12325
1161	A															0.5473	0	0.5571	0.1469
1162	U															0.6155	0	0.4551	0.0852
1163	G															0.5938	0	0.47425	0.05915
1164	U															0.5918	0	0.2575	0.0839
1165	A															0.4076	0	0.3747	0.1437
1166	U															0.218	0	0.5769	0.1676
1167	A															0.466	0	0.90115	0.08325
1168	G															0.6375	0	0.2324	0.0568
1169	C															0.1297	0	0.0098	0
1170	C															-10	0	-10	0
1171	C															-10	0	0.21055	0.08505
1172	U															0.24	0	-0.0175	0.1746
1173	A															0.0545	0	0.30805	0.12655
1174	C															0.4056	0	0.18465	0.12955
1175	C															0.654	0	0.5675	0
1176	A															1.0908	0	0.8794	0.1455
1177	G															0.3678	0	0.24235	0.21605
1178	C															0.3054	0	0.259	0.0403
1179	A															0.0596	0	0.0749	0.0013
1180	U															0.0213	0	0.0683	0.0094
1181	U															0.507	0	0.2322	0.0916
1182	C															0.0404	0	-0.0233	0.0465
1183	U															0.1726	0	0.10315	0.03105
1184	G															0.1456	0	0.0563	0.0075
1185	G															0.1502	0	0.10225	0.01275
1186	A															0.4138	0	0.1349	0.0117
1187	C															0.0987	0	0.21225	0.11675
1188	A															0.4596	0	0.69935	0.18195
1189	U															0.6015	0	0.7759	0.1953
1190	A															1.2738	0	1.4615	0.2097
1191	A															1.491	0	1.3457	0.1363
1192	G															0.8214	0	0.5824	0.1837
1193	A															0.2719	0	0.28635	0.03355
1194	C															0.2396	0	0.2647	0.0632
1195	A															0.1507	0	0.1496	0.0031
1196	A															0.411	0	0.31025	0.06855
1197	G															0.0874	0	0.0611	0.0611
1198	G															0.2669	0	0.1135	0.0263
1199	A															0.3974	0	0.35705	0.14725
1200	C															0.378	0	0.2237	0.0827
1201	C															0.2488	0	0.27125	0.07865
1202	A															0.2921	0	0.1749	0.0415
1203	A															0.3683	0	0.3166	0.0422
1204	A															0.6932	0	0.58525	0.09395
1205	G															0.4131	0	0.41925	0.05545
1206	G															0.3283	0	0.4901	0.0093
1207	A															0.6981	0	0.68105	0.16355
1208	A															0.5187	0	0.4772	0.1798
1209	C															0.6505	0	0.4258	0.3269
1210	C															-10	0	-10	0
1211	C															-0.0512	0	-10	0
1212	U															0.0971	0	0.15825	0.08265
1213	U															0.12665	0.01125	0.10985	0.09725
1214	U															0.2565	0.0731	0.30355	0.02915
1215	A															0.30755	0.11735	0.3416	0.0047
1216	G															0.25825	0.06615	0.24605	0.01525
1217	A															-10	0	0.2989	0.0145
1218	G															0.14975	0.07005	0.2661	0.0461
1219	A															0.17615	0.02505	0.21515	0.05615
1220	C															0.3448	0	0.3	0.0109
1221	U															0.3146	0.0966	0.33995	0.02215
1222	A															0.83805	0.16105	0.693	0.0259
1223	U															0.2558	0.0548	0.31875	0.04805
1224	G															0.05885	0.05265	0.0503	0.0289
1225	U															0.00615	0.05275	0.05065	0.01155
1226	A															0.34955	0.13395	0.3684	0.0531
1227	G															0.2523	0.1184	0.2842	0.0344
1228	A															0.42505	0.19625	-10	0
1229	C															-10	0	-10	0
1230	C															-10	0	-10	0
1231	G															0.59615	0.16825	0.77495	0.07335
1232	A															0.72745	0.08335	0.7023	0.0538
1233	U															0.51355	0.08465	0.569167	0.110244
1234	U															0.68715	0.17005	0.4181	0.0648
1235	C															-10	0	-10	0
1236	U															1.5716	0	0.46305	0.196975
1237	A															0.42625	0.09655	0.4397	0.0855
1238	U															0.2852	0.0587	0.20675	0.0404
1239	A															0.7064	0.0849	0.65335	0.0585
1240	A															0.58825	0.09545	0.635775	0.056075
1241	A															0.64765	0.12465	0.668175	0.028925
1242	A															0.2925	0.0097	0.3618	0.0777
1243	C															0.09215	0.14975	0.197225	0.191787
1244	U															0.06275	0.04725	0.008675	0.0599375
1245	C															0.25435	0.00575	0.137925	0.035275
1246	U															0.2399	0.0909	0.144325	0.0518375
1247	A															0.48685	0.04855	0.4732	0.0804
1248	A															0.8675	0.0423	1.00513	0.137812
1249	G															0.27335	0.01075	0.3353	0.1308
1250	A															0.3022	0.1077	0.235225	0.088225
1251	G															0.03585	0.04315	0.05415	0.02135
1252	C															0.27175	0.17435	0.1837	0.0453333
1253	C															-10	0	-10	0
1254	G															1.4392	0.0474	1.19297	0.183511
1255	A															1.41385	0.21995	1.25942	0.0948125
1256	G															0.74675	0.22795	0.498875	0.112175
1257	C															0.56745	0.03205	0.583175	0.094175
1258	A															0.2467	0.1018	0.3487	0.02025
1259	A															0.2452	0.1368	0.31985	0.033175
1260	G															-0.07595	0.04635	0.04315	0.045475
1261	C															-10	0	-10	0
1262	U															0.5146	0.2501	0.2007	0.0719333
1263	U															0.6662	0.0401	0.493567	0.125889
1264	C															0.81995	0.12295	0.637267	0.136889
1265	A															0.82935	0.02385	0.82735	0.080725
1266	C															0.53155	0.03755	0.61484	0.155328
1267	A															0.80615	0.07175	0.82468	0.117056
1268	A															0.62305	0.09035	0.65652	0.084552
1269	G															0.12595	0.02445	0.1541	0.05128
1270	A															0.45435	0.13385	0.47254	0.114664
1271	G															0.2521	0.1054	0.344575	0.189975
1272	G															0.57115	0.04825	-10	0
1273	U															0.3107	0.0258	0.36016	0.081432
1274	A															0.50235	0.06025	0.6148	0.08728
1275	A															0.28775	0.03365	0.44178	0.113264
1276	A															0.6597	0.0862	0.84014	0.125248
1277	A															0.32765	0.06385	0.45846	0.066328
1278	A															0.3405	0.0428	0.5055	0.11392
1279	A															0.2453	0.1676	0.40292	0.049608
1280	U															0.0592	0.0804	0.30578	0.142376
1281	U															0.0997	0.1376	0.19724	0.065824
1282	G															0.07615	0.13555	0.14806	0.067576
1283	G															0.19605	0.09035	0.34504	0.130784
1284	A															0.5748	0.1783	0.8376	0.19504
1285	U															0.1935	0	0.44468	0.098816
1286	G															0.6781	0.0166	0.9553	0.08768
1287	A															0.6269	0.0313	0.74036	0.079192
1288	C															0.8906	0	0.946475	0.140175
1289	A															0.86325	0.09585	0.89895	0.095725
1290	G															0.74725	0.16095	0.751675	0.114013
1291	A															1.52	0.3233	1.10135	0.1409
1292	A															0.826	0.018	0.859	0.2302
1293	A															0.42915	0.15635	0.381675	0.078625
1294	C															0.3996	0.1622	0.0656	0.03085
1295	C															0.70615	0.44905	-10	0
1296	U															0.11615	0.02025	0.134275	0.0864625
1297	U															-0.0028	0.087	0.212825	0.124225
1298	G															0.0382	0.1512	0.1427	0.0507
1299	U															0.05445	0.18765	0.236925	0.134725
1300	U															0.19885	0.07075	0.14235	0.08905
1301	G															-10	0	0.0387	0.0136
1302	G															0.8133	0	0.24795	0.21835
1303	U															0.7556	0	0.10995	0.05275
1304	C															-10	0	-10	0
1305	C															0.6564	0	-10	0
1306	A															0.6925	0.0799	0.895533	0.00635556
1307	A															0.55835	0.06995	0.841267	0.0318222
1308	A															0.31745	0.05795	0.1657	0.0576
1309	A															1.0698	0.4475	0.3157	0.0598667
1310	U															0.6527	0.0729	0.306533	0.0534889
1311	G															0.4667	0.1255	0.214	0.0262667
1312	C															1.0736	0	-10	0
1313	G															1.1087	0.251	0.8337	0.21
1314	A															0.7238	0.0176	0.9559	0.121533
1315	A															0.26015	0.09555	0.336033	0.118444
1316	C															0.15095	0.04155	-10	0
1317	C															-10	0	-10	0
1318	C															-10	0	-10	0
1319	A															0.6758	0	0.4891	0.0348667
1320	G															0.28765	0.18525	0.416967	0.0724222
1321	A															0.41295	0.03275	0.575467	0.0848444
1322	U															0.2544	0.0433	0.6072	0.106933
1323	U															0.40365	0.21855	0.279467	0.100356
1324	G															0.5351	0.1063	0.442267	0.123622
1325	U															0.9316	0	0.444133	0.100978
1326	A															0.8852	0	0.803233	0.0478889
1327	A															0.9949	0	1.22957	0.150911
1328	G															0.6719	0	1.0122	0.0421333
1329	A															0.5704	0	0.279733	0.0332444
1330	C															0.2678	0	0.684267	0.0517111
1331	U															0.4071	0	0.3814	0.0693333
1332	A															0.201	0	0.529233	0.0175778
1333	U															0.6812	0	0.0804333	0.0475778
1334	U															0.694	0	0.415933	0.0510444
1335	U															0.5827	0	0.3826	0.112067
1336	U															0.4019	0	0.5147	0.0735333
1337	A															0.7693	0	0.759967	0.0357111
1338	A															0.9937	0	0.738133	0.0948889
1339	A																	0.975833	0.0734889
1340	A																	1.24927	0.0789778
1341	G																	0.323767	0.0956444
1342	C																	0.7425	0.118467
1343	A																	0.0955667	0.0321556
1344	U																	0.263867	0.0549556
1345	U																	0.158167	0.0179778
1346	G																	0.324	0.00686667
1347	G																	0.132033	0.0269111
1348	G																	0.235867	0.0140222
1349	A																	0.287333	0.0441778
1350	C																	0.101467	0.0405778
1351	C																	0.307433	0.0712444
1352	A																	0.3473	0.0633333
1353	G																	0.194733	0.0319778
1354	G																	0.2705	0.0718667
1355	A																	0.2783	0.0424667
1356	G																	0.248633	0.0236222
1357	C																	-10	0
1358	G																	0.755767	0.0805111
1359	A																	0.975667	0.0595778
1360	C																	0.2118	0.1422
1361	A																	0.1577	0.0598667
1362	C																	0.181	0.0869333
1363	U																	0.3417	0.0912
1364	A																	0.843933	0.0447111
1365	G																	0.8977	0.0802667
1366	A																	0.757533	0.144378
1367	A																	0.573567	0.0189778
1368	G																	0.320467	0.0255556
1369	A																	0.587533	0.0708222
1370	A																	0.514667	0.0213556
1371	A																	0.582267	0.0780444
1372	U																	0.491367	0.0738889
1373	G																	0.9222	0.072
1374	A																	0.962	0.0704
1375	U																	0.372033	0.0192222
1376	G																	0.518233	0.0395778
1377	A																	0.418567	0.0584222
1378	C																	-10	0
1379	A																	0.377133	0.0685778
1380	G																	0.2008	0.0323333
1381	C																	0.369567	0.0556444
1382	A																	0.422333	0.0770222
1383	U																	0.357867	0.0297778
1384	G																	0.120433	0.0478222
1385	U																	0.139633	0.0190889
1386	C																	0.901433	0.127089
1387	A																	0.572525	0.156812
1388	G																	0.510125	0.107712
1389	G																	0.5133	0.15515
1390	G																	0.506175	0.0959875
1391	A																	0.459025	0.110362
1392	G																	0.489125	0.098775
1393	U																	0.19685	0.07195
1394	G																	0.0661	0.02115
1395	G																	0.099875	0.061225
1396																		0.150725	0.088775
1397																		0.325525	0.0809625
1398																		-10	0
1399																		-10	0
1400																		0.490175	0.0530375
1401																		0.249375	0.127862
1402																		-10	0
1403																		-10	0
1404																		0.88	0.2431
1405																		0.2492	0.09755
1406																		0.397467	0.201511
1407																		-10	0
1408																		0.4562	0.06975
1409																		0.413025	0.0468875
1410																		0.6727	0.07945
1411																		0.65895	0.0495
1412																		0.576	0.0773
1413																		0.7208	0.07735
1414																		-10	0
1415																		0.5344	0.07205
1416																		0.60895	0.07775
1417																		0.683525	0.0647875
1418																		1.00067	0.154713
1419																		0.3411	0.01425
1420																		0.10795	0.007575
1421																		0.247175	0.054125
1422																		0.1771	0.02735
1423																		0.150475	0.0386875
1424																		0.1331	0.03245
1425																		0.022475	0.036625
1426																		0.140575	0.019425
1427																		0.149475	0.0320125
1428																		0.8948	0.09705
1429																		1.13912	0.132225
1430	A																	0.7474	0.08475
1431	G																	0.4386	0.06035
1432	C																	0.73385	0.089
1433	A																	0.4824	0.0429
1434	A																	0.40155	0.029575
1435	U																	0.388325	0.032275
1436	G																	0.63945	0.03035
1437	A																	0.377075	0.0332875
1438	G																	0.05225	0.02675
1439	C																	0.36405	0.12195
1440	C																	-10	0
1441	A																	0.382975	0.0613375
1442	A																	0.466125	0.044025
1443	G																	0.8262	0.17085
1444	U																	0.6808	0.1015
1445	A																	0.663825	0.0791375
1446	A																	0.3679	0.02865
1447	C																	0.466325	0.105662
1448	A																	0.506675	0.071125
1449	A																	0.557325	0.0663875
1450	A																	0.427925	0.0436375
1451	U																	0.2936	0.11345
1452	C																	-10	0
1453	C																	-10	0
1454	A																	0.30405	0.05335
1455	G																	0.161925	0.0107125
1456	C																	-10	0
1457	U																	-10	0
1458	A																	-10	0
1459	C																	-10	0
1460	C																	-10	0
1461	A																	0.46335	0.0582
1462	U																	0.4298	0.094
1463	A																	0.543375	0.075525
1464	A																	0.3656	0.04225
1465	U																	0.384	0.07475
1466	G																	0.535875	0.079875
1467	A																	0.391425	0.0549125
1468	U																	0.265125	0.0435625
1469	A																	0.378475	0.056675
1470	C																	-10	0
1471	A																	0.815975	0.057375
1472	G																	0.3147	0.0232
1473	A																	0.5411	0.04865
1474	A																	0.551	0.07445
1475	A																	0.6635	0.0795
1476	G																	-10	0
1477	G																	-10	0
1478	C																	-10	0
1479	A																	0.7442	0.1873
1480	A																	0.9494	0.1944
1481	U																	0.25485	0.045875
1482	U																	0.115175	0.0223375
1483	U																	0.226875	0.035825
1484	U																	0.40165	0.0717
1485	A																	0.72795	0.1099
1486	G																	0.41285	0.06415
1487	G																	0.7418	0.1377
1488	A																	0.8385	0.1468
1489	A																	0.6958	0.101667
1490	C																	0.3947	0.1145
1491	C																	1.1303	0.1946
1492	A																	0.390375	0.086225
1493	A																	0.510525	0.064275
1494	A																	0.766625	0.148625
1495	G																	0.209	0.02825
1496	A																	0.33345	0.06915
1497	A																	0.3744	0.0784
1498	A																	0.24315	0.0421
1499	G																	0.3155	0.03875
1500	A																	0.171425	0.0180375
1501	C																	0.782125	0.193562
1502	U																	0.3179	0.0383
1503	G																	0.285	0.0588
1504	U																	0.347675	0.054375
1505	U																	0.4717	0.0928
1506	A																	0.763475	0.120175
1507	A																	0.442	0.06625
1508	G																	0.35385	0.05895
1509	U																	0.1243	0.05125
1510	G																	0.38715	0.038375
1511	U																	0.333475	0.050075
1512	U																	0.169375	0.0360125
1513	U																	0.12815	0.086325
1514	C																	0.08005	0.0182
1515	A																	0.458775	0.116725
1516	A																	0.454675	0.092625
1517	U																	0.203575	0.0515375
1518	U																	0.23805	0.07185
1519	G																	0.025325	0.0438375
1520	U																	0.354075	0.0667125
1521	G																	0.42005	0.124975
1522	G																	0.4472	0.1626
1523	C																	-10	0
1524	A																	0.93115	0.170825
1525	A																	0.7292	0.12835
1526	A																	0.676925	0.0896875
1527	G																	0.50535	0.09325
1528	A																	0.56675	0.09965
1529	A																	0.52135	0.0986
1530	G																	0.537125	0.105325
1531	G																	0.23985	0.0606
1532	G																	0.42015	0.0988
1533	C																	0.63155	0.120875
1534	A																	0.03875	0.02185
1535	C																	0.228775	0.051025
1536	A																	0.294225	0.058775
1537	U																	0.339875	0.0327375
1538	A																	0.48525	0.0492
1539	G																	0.158975	0.0272625
1540	C																	0.6351	0.12525
1541	C																	-10	0
1542	A																	0.32005	0.037275
1543	A																	0.34525	0.0659
1544	A																	0.271925	0.052275
1545	A																	0.319575	0.058075
1546	A																	0.350225	0.0338375
1547	U																	0.291225	0.0266625
1548	U																	0.2281	0.06095
1549	G																	0.183575	0.046175
1550	C																	0.26305	0.0522
1551	A																	0.697025	0.106975
1552	G																	0.667675	0.124725
1553	G																	0.272575	0.159975
1554	G																	0.071125	0.0336125
1555	C																	0.345325	0.089375
1556	C																	0.06135	0.0342
1557	C																	0.1897	0.1389
1558	C																	0.543925	0.480675
1559	U																	0.24805	0.0593
1560	A																	0.90305	0.15805
1561	G																	0.714625	0.184175
1562	G																	0.684925	0.135325
1563	A																	0.552325	0.089725
1564	A																	0.12125	0.0277
1565	A																	0.223275	0.0292125
1566																		0.458467	0.0768889
1567																		0.353233	0.0782889
1568																		0.0693333	0.0418444
1569																		-0.00116667	0.00128889
1570																		0.210067	0.226422
1571																		1.27385	0.62695
1572																		0.4313	0.0501
1573																		0.5605	0.1112
1574																		0.3541	0.1214
1575																		0.5679	0.094
1576																		0.1471	0
1577																		0.272	0
1578																		0.1765	0
1579																		0.1225	0
1580																		0.1705	0
1581																		0.4404	0
1582																		0.296	0
1583																		0.3675	0
1584																		0.2839	0
1585																		0.4739	0
1586																		0.402	0
1587
1588
1589
1590
1591
1592
1593
1594
1595
1596
1597
1598
1599
1600
1601
1602
1603
1604
1605
1606
1607
1608
1609
1610
1611
1612
1613
1614
1615
1616
1617
1618
1619
1620
1621
1622
1623
1624
1625
1626
1627
1628
1629
1630
1631
1632
1633
1634
1635
1636
1637
