# Supplementary material for: DEAD-box helicase intrinsically disordered domains and structural dynamics of HIV-1 RNA are required to reveal DDX3X catalytic efficiency
Source: Nucleic Acids Res. 2025 Aug 28;53(16):gkaf834. doi: 10.1093/nar/gkaf834 (PMC12392093; doi:10.1093/nar/gkaf834)
Supplement: gkaf834_Supplemental_Files [file gkaf834_supplemental_files.zip › Table_S2.xlsx]

## Sheet: Fig.2B
[DDX3X] nM		20		20		1		5		10		40
NTP		0		AMPPCP		ATP		ATP		ATP		ATP
		Mean	sem	Mean	sem	Mean	sem	Mean	sem	Mean	sem	Mean	sem
Time	0	0.82915	0.00777315	0.792067	0	0.821549	0.0117782	0.804117	0.0397513	0.773971	0.00879485	0.760972	0.0004912
	2	0.822761	0.00654505	0.765825	0	0.768041	0.00382947	0.602765	0.0212721	0.388209	0.0048666	0.14746	0.0182732
	5	0.819535	0.00627475	0.753323	0	0.719911	0.0146874	0.457086	0.0137523	0.26044	0.00775911	0.123968	0.00571422
	10	0.813183	0.006367	0.73878	0	0.6658	0.0250168	0.35221	0.023763	0.219547	0.00344844	0.122017	0.0150996
	20	0.810074	0.0102189	0.698782	0	0.600715	0.0200968	0.288592	0.0167159	0.201681	0.00362178	0.112515	0.0207173
	30	0.789716	0.0195657	0.691508	0.0165256	0.562358	0.0019007	0.281008	0.0137431	0.199531	0.00684044	0.118938	0.0257563

## Sheet: Fig.2E&4A
	RNA1-416				RNA1-416				RNA1-1636
[DDX3] nM	Mean	sem		[DDX3 132:607] nM	Mean	sem		[DDX3] nM	Mean	sem
400	0.0986822	0.0139311		4000	0.400908	0.0998052		427	0.359081	0.0125907
133.333	0.138523	0.0185438		1333.33	0.455466	0.116464		142.333	0.469905	0.0350174
44.4444	0.227	0.0122431		444.445	0.634559	0.110619		47.4444	0.539653	0.0224225
14.8148	0.420437	0.101224		148.148	0.681471	0.0600604		15.8148	0.60773	0.0391701
4.93827	0.603041	0.097834		49.3827	0.742036	0.0446673		5.27161	0.644995	0.0565558
1.64609	0.666455	0.102163		16.4609	0.765011	0.0362513		1.7572	0.680129	0.0356365
0.548697	0.701378	0.0855085		5.48697	0.772456	0.0380004		0.585734	0.674305	0.0402689
0	0.764432	0.0559611		0	0.764741	0.0434127		0	0.717777	0.0215937

## Sheet: kinetic _parameters
	RNA1-343	RNA1-416	RNA1-540	RNA1-851	RNA1-875	RNA1-942	RNA1-993	RNA1-1040	RNA1-1074	RNA1-1396	RNA1-1636
Vmax
Number of values	6	5	3	4	3	3	3	4	4	3	3
Minimum	3.717	3.814	3.064	3.919	4.394	4.097	1.506	1.044	1.52	1.2	0.7553
Maximum	6.095	5.794	5.5	4.68	6.167	7.92	2.023	3.03	2.649	1.448	1.635
Range	2.378	1.98	2.436	0.761	1.773	3.823	0.517	1.986	1.129	0.248	0.8797
Mean	4.876	4.718	4.191	4.22	5.386	5.831	1.764	2.065	2.031	1.319	1.271
Std. Deviation	1.047	0.8513	1.228	0.3451	0.9053	1.936	0.2585	1.083	0.5223	0.1243	0.4591
Std. Error of Mean	0.4274	0.3807	0.709	0.1725	0.5226	1.118	0.1492	0.5414	0.2611	0.07177	0.2651
Km
Number of values	6	5	3	4	3	3	3	4	4	3	3
Minimum	31.11	27.42	34.53	26.33	51.12	56.69	12.18	23.32	14.41	27.14	41.22
Maximum	55.27	65.82	70.67	47.25	90.82	83.65	31.93	75.92	41.24	56.31	58.57
Range	24.16	38.4	36.14	20.92	39.7	26.96	19.75	52.6	26.83	29.17	17.35
Mean	40.34	45.52	55.1	37.82	67.56	70.48	21.98	39.42	29.33	39.49	48.92
Std. Deviation	9.407	14.13	18.58	9.471	20.71	13.49	9.876	24.87	11.1	15.09	8.838
Std. Error of Mean	3.841	6.319	10.73	4.736	11.96	7.789	5.702	12.44	5.551	8.713	5.103
